# Supplementary material for: Human milk oligosaccharide composition is affected by season and parity and associates with infant gut microbiota in a birth mode dependent manner in a Finnish birth cohort
Source: eBioMedicine. 2024 Jun 4;104:105182. doi: 10.1016/j.ebiom.2024.105182 (PMC11215963; doi:10.1016/j.ebiom.2024.105182)
Supplement: Supplemental File 1 [file mmc1.xlsx]

## Sheet: HMO~Technical and maternal var
# Variables used to test the association between HMO concentrations and technical or maternal variables (Figure 2)
Category	variable name	description	Data type	n_missing	categorical_counts	logical.count	numeric.mean	numeric.sd
Technical	Time since last feeding	Time between last breastfeeding and milk collection in min	Numerical	14	NA	NA	139.048	87.7675
Technical	Sampling period	Period of the day for the milk collection (morning, afternoon, evening)	Categorical	4	NA	NA	11.1762	1.65417
Pregnancy and delivery	Fatty Acid Supplements	The mother received fatty acid supplements during pregnancy	Categorical	0	NA	FAL: 214, TRU: 136	NA	NA
Pregnancy and delivery	Folic acid supplements	The mother received folic acid supplements during pregnancy	Categorical	0	NA	TRU: 297, FAL: 53	NA	NA
Pregnancy and delivery	Probiotic supplements	The mother received probiotics supplements during pregnancy	Categorical	0	Daily: 132, Never: 95, Sometimes: 90, Weekly: 33	NA	NA	NA
Pregnancy and delivery	Season of birth	Season of birth of the infant	Categorical	0	Autumn: 92, Summer: 92, Spring: 91, Winter: 75	NA	NA	NA
Pregnancy and delivery	Birth Mode	Mode of delivery	Categorical	0	Vaginal: 294, C-section: 56	NA	NA	NA
Pregnancy and delivery	IA at delivery	Mother received Intrapartum antibiotics at delivery	Categorical	0	NA	FAL: 223, TRU: 127	NA	NA
Pregnancy and delivery	Gestational diabetes	Mother has a diagnosed gestational diabetes	Categorical	0	NA	FAL: 286, TRU: 64	NA	NA
Pregnancy and delivery	Pregnancy duration	Duration of the pregnancy in weeks	Numerical	1	NA	NA	281.762	8.457
Maternal	Maternal activity levels	Maternal daily activity level at work	Categorical	0	moderate: 227, high: 62, Low: 61	NA	NA	NA
Maternal	Maternal age	Maternal age at delivery	Numerical	0	NA	NA	33.0286	3.67276
Maternal	Maternal allergy	Mother has a diagnosed allergy	Categorical	0	NA	FAL: 208, TRU: 142	NA	NA
Maternal	Maternal asthma	Mother has a diagnosed asthma	Categorical	0	NA	FAL: 318, TRU: 32	NA	NA
Maternal	Maternal atopy	Mother has a diagnosed atopy	Categorical	0	NA	FAL: 312, TRU: 38	NA	NA
Maternal	Maternal IBS	Mother has a diagnosed IBS	Categorical	0	NA	FAL: 327, TRU: 23	NA	NA
Maternal	Maternal BMI before pregnancy	Maternal BMI measured before the start of the pregnancy	Categorical	4	normal: 262, overweight: 57, obese: 16, underweight: 11	NA	NA	NA
Maternal	Maternal Parity	Maternal parity status	Categorical	0	multiparous: 186, uniparous: 164	NA	NA	NA
Milk and Breastfeeding	Maternal medication during breastfeeding	Mother is taking regular medications during the breastfeeding period	Categorical	0	NA	FAL: 291, TRU: 59	NA	NA
Milk and Breastfeeding	Thyroxin medication during breastfeeding	Mother is taking regular thyroxin medication during the breastfeeding period	Categorical	0	NA	FAL: 327, TRU: 23	NA	NA
Milk and Breastfeeding	Asthma or allergy medication during breastfeeding	Mother is taking regular medication for allergy or asthma during the breastfeeding period	Categorical	0	NA	FAL: 333, TRU: 17	NA	NA
Milk and Breastfeeding	Hormonal contraception during breastfeeding	Mother is taking regular hormonal contraception during the breastfeeding period	Categorical	0	NA	FAL: 340, TRU: 10	NA	NA
Milk and Breastfeeding	Milk group	Milk group of the mother determined by milk HMO composition	Categorical	0	MG1: 269, MG2: 40, MG3: 35, MG4: 6	NA	NA	NA

## Sheet: infant microbiota - 3mo
# Variables used to test the association between infant and maternal variables and the infant gut microbiota composition at 3 months
Category	variable name	description	Data type	n_missing	categorical_counts	logical.count	numeric.mean	numeric.sd
Infant general	Infant secretor status	Infant secretor status determined by FUT2 genotyping	Categorical	0	secretor: 300, non secretor: 50	NA	NA	NA
Milk and Breastfeeding	Mother secretor status	Maternal secretor status determined by milk HMO composition	Categorical	0	Secretor: 304, Non secretor: 46	NA	NA	NA
Milk and Breastfeeding	Milk group	Milk group of the mother determined by milk HMO composition	Categorical	0	MG1: 269, MG2: 40, MG3: 35, MG4: 6	NA	NA	NA
Pregnancy and delivery	Season of birth	Season of birth of the infant	Categorical	0	Autumn: 92, Summer: 92, Spring: 91, Winter: 75	NA	NA	NA
Milk and Breastfeeding	Exclusive Breastfeeding 3months	The infant received exclusively breastmilk from birth to 3 months of age	Categorical	0	NA	TRUE:251,FALSE:99	NA	NA
Pregnancy and delivery	Birth Mode	Mode of delivery	Categorical	0	Vaginal: 294, C-section: 56	NA	NA	NA
Pregnancy and delivery	IA at delivery	Mother received Intrapartum antibiotics at delivery	Categorical	0	NA	FAL: 223, TRU: 127	NA	NA
Maternal	Maternal Parity	Maternal parity status	Categorical	0	multiparous: 186, uniparous: 164	NA	NA	NA

## Sheet: Milk group ~infant outcomes
# Variables used to test the association between the maternal secretor status or milk groups and the infant health outcomes at 1 and 2 years of age
Category	variable name	description	Data type	n_missing	categorical_counts	logical.count	numeric.mean	numeric.sd
Infant health	ISO-BMI at 12months	Infant BMI at 12 months using WHO z-scores scales	Numerical	17	NA	NA	0.190598	1.00896
Infant health	ISO-BMI at 24months	Infant BMI at 24 months using WHO z-scores scales	Numerical	89	NA	NA	0.337462	0.975973
Infant health	Atopy at 12 months	Parents reported atopic skin before 12 months (reported between birth and 12 months)	Categorical	0	NA	FAL: 312, TRU: 38	NA	NA
Infant health	Atopy at 24 months	Parents reported atopic skin before 24 months (reported between birth and 24 months)	Categorical	0	NA	FAL: 282, TRU: 68	NA	NA
Infant health	Suspected Allergy 12 months	Parent suspected an allergy before 12 months (reported between birth and 12 months)	Categorical	0	NA	FAL: 279, TRU: 71	NA	NA
Infant health	Suspected Allergy 24 months	Parent suspected an allergy before 24 months (reported between birth and 24 months)	Categorical	0	NA	FAL: 243, TRU: 107	NA	NA
Infant health	Diagnosed Allergy 12 months	The infant received an allergy diagnosis before 12 months (reported between birth and 12 months)	Categorical	0	NA	FAL: 332, TRU: 18	NA	NA
Infant health	Diagnosed Allergy 24 months	The infant received an allergy diagnosis before 24 months (reported between birth and 24 months)	Categorical	0	NA	FAL: 319, TRU: 31	NA	NA
Infant health	Reported skin condition at 12 months	Parent reported skin condition for the child during the first 12 months	Categorical	0	healthy: 303, skin issues: 47	NA	NA	NA
Infant health	Reported skin condition at 24 months	Parent reported skin condition for the child during the first 24 months	Categorical	0	healthy: 293, skin issues: 57	NA	NA	NA
Infant health	Suspected Asthma 12 months	Parents reported asthmatic symptoms at 12 months (reported between birth and 12 months)	Categorical	0	NA	FAL: 343, TRU: 7	NA	NA
Infant health	Suspected Asthma 24 months	Parents reported asthmatic symptoms at 24 months (reported between birth and 24 months)	Categorical	0	NA	FAL: 332, TRU: 18	NA	NA
Infant health	Antibiotic treatment before 3months	The infant received at least one antibiotic treatment course before 3 months	Categorical	0	NA	FAL: 335, TRU: 15	NA	NA
Infant health	Antibiotic treatment before 6months	The infant received at least one antibiotic treatment course before 6 months	Categorical	0	NA	FAL: 320, TRU: 30	NA	NA
Infant health	Antibiotic treatment before 12months	The infant received at least one antibiotic treatment course before 12 months	Categorical	0	NA	FAL: 263, TRU: 87	NA	NA
Infant health	Antibiotic treatment before 24months	The infant received at least one antibiotic treatment course before 24 months	Categorical	0	NA	FAL: 182, TRU: 168	NA	NA
Infant health	GI treatment before 3months	The infant received at least one treatment course for GI symptoms (laxative, antidiarrheal or antiflatulence medication) before 3 months	Categorical	0	NA	FAL: 277, TRU: 73	NA	NA
Infant health	GI treatment before 6months	The infant received at least one treatment course for GI symptoms (laxative, antidiarrheal or antiflatulence medication) before 6 months	Categorical	0	NA	FAL: 266, TRU: 84	NA	NA
Infant health	GI treatment before 12months	The infant received at least one treatment course for GI symptoms (laxative, antidiarrheal or antiflatulence medication) before 12 months	Categorical	0	NA	FAL: 250, TRU: 100	NA	NA
Infant health	GI treatment before 24months	The infant received at least one treatment course for GI symptoms (laxative, antidiarrheal or antiflatulence medication) before 24 months	Categorical	0	NA	FAL: 234, TRU: 116	NA	NA
Pregnancy and delivery	Birth Mode	Mode of delivery	Categorical	0	Vaginal: 294, C-section: 56	NA	NA	NA
Pregnancy and delivery	IA at delivery	Mother received Intrapartum antibiotics at delivery	Categorical	0	NA	FAL: 223, TRU: 127	NA	NA
Milk and Breastfeeding	Mother secretor status	Maternal secretor status determined by milk HMO composition	Categorical	0	Secretor: 304, Non secretor: 46	NA	NA	NA
Milk and Breastfeeding	Milk group	Milk group of the mother determined by milk HMO composition	Categorical	0	MG1: 269, MG2: 40, MG3: 35, MG4: 6	NA	NA	NA
