# Supplementary material for: Human milk oligosaccharide composition is affected by season and parity and associates with infant gut microbiota in a birth mode dependent manner in a Finnish birth cohort
Source: eBioMedicine. 2024 Jun 4;104:105182. doi: 10.1016/j.ebiom.2024.105182 (PMC11215963; doi:10.1016/j.ebiom.2024.105182)
Supplement: Supplemental File 2 [file mmc2.xlsx]

## Sheet: Sheet1
Sheet name	description	Model description	q-value cut-off
Fig2	MaAsLin significant results for the association between HMO concentrations and technical/maternal variables. Results presented in Figure 2.	model: GLM	<0.05
		Input: HMO concentrations
		Fixed effect : One tested variable and Milk groups
Fig3C	MaAsLin significant results for the association between infant microbiota taxonomic composition and HMO concentrations at 3 months. Results presented in Figure 3C.	GLM, Birth mode, IA and parity as fixed effects	<0.15
SFig6	MaAsLin significant results for the association between infant microbiota taxonomic composition and HMO concentrations at 3 months. Results presented in Supplemental Figure 6.	GLM stratified by FCT	<0.15
Fig4	MaAsLin significant results for the association between infant microbiota Cazy composition and HMO concentrations at 3 months. Results presented in Figure 4B.	GLM, Birth mode, IA and parity as fixed effects	<0.15
Fig5	MaAsLin significant results for the association between infant microbiota taxonomic composition and HMO concentrations at 3 months. Results presented in Figure 5B.	GLM stratified by Birth mode and IA, parity as fixed effects	<0.15
S Results 1	MaAsLin significant results for the association between infant microbiota Cazy composition and HMO concentrations at 3 months.	GLM, stratified by Birth mode and IA, parity as fixed effects	<0.15

## Sheet: Fig2
feature	metadata	value	coef	stderr	N	N.not.0	pval	qval	coefficient
LST_b	Time since last feeding		0.192333	0.0537849	336	138	0.000400935	0.00115469	0.192333
LNnT	Season of birth	summer	0.832655	0.145312	347	126	2.21282e-08	1.19493e-07	0.832655
total_HMOs	Season of birth	autumn	0.785911	0.143298	347	154	8.10678e-08	3.80666e-07	0.785911
total_fuc	Season of birth	autumn	0.725361	0.135509	347	162	1.59605e-07	6.89494e-07	0.725361
LNFP_2.LNFP_3	Season of birth	autumn	0.633849	0.120567	347	119	2.58973e-07	1.07573e-06	0.633849
X3SL	Season of birth	autumn	0.650235	0.15181	347	157	2.40043e-05	8.93951e-05	0.650235
total_HMOs	Season of birth	winter	0.516361	0.14563	347	154	0.000446439	0.00155534	0.516361
total_neu	Season of birth	summer	0.516629	0.149733	347	143	0.000630398	0.00212759	0.516629
total_fuc	Season of birth	winter	0.462069	0.137715	347	162	0.000882526	0.00288827	0.462069
total_sia	Season of birth	autumn	0.502104	0.153724	347	158	0.00120076	0.00381417	0.502104
total_neu	Season of birth	autumn	0.469796	0.145683	347	143	0.00138303	0.00415025	0.469796
LNFP_2.LNFP_3	Season of birth	winter	0.3564	0.12253	347	119	0.00386832	0.0104445	0.3564
total_HMOs	Season of birth	summer	0.428553	0.147281	347	154	0.00385517	0.0104445	0.428553
LNT	Season of birth	autumn	0.4143	0.142929	347	146	0.00399129	0.0105136	0.4143
LNFP_5	Season of birth	autumn	0.29211	0.103866	347	136	0.00520349	0.0130692	0.29211
X3SL	Season of birth	winter	0.410859	0.154282	347	157	0.00811209	0.0199115	0.410859
LNDFH1	Season of birth	autumn	0.269374	0.102856	347	180	0.00921503	0.0221161	0.269374
X2FL	Season of birth	autumn	0.290359	0.111834	347	168	0.00983153	0.0230827	0.290359
LNFP_2.LNFP_3	Season of birth	summer	0.314093	0.123918	347	119	0.0117032	0.0263322	0.314093
LNFP1	Season of birth	autumn	0.316104	0.126213	347	131	0.0127291	0.0280559	0.316104
X3FL	Season of birth	autumn	0.262574	0.10655	347	147	0.014221	0.0307173	0.262574
X3FL	Season of birth	winter	0.264196	0.108284	347	147	0.0152042	0.0321971	0.264196
total_neu	Season of birth	winter	0.359394	0.148055	347	143	0.0157247	0.032659	0.359394
LST_b	Season of birth	autumn	0.366216	0.151665	347	142	0.0162786	0.0331714	0.366216
total_fuc	Season of birth	summer	0.329039	0.139276	347	162	0.0187151	0.0367497	0.329039
LNnT	Season of birth	autumn	0.321144	0.141382	347	126	0.0237436	0.0457912	0.321144
X3FL	parity	uniparous	0.236403	0.0728632	350	149	0.00129175	0.00357715	0.236403
total_neu	parity	uniparous	-0.276878	0.100899	350	143	0.00638493	0.0158522	-0.276878
LNT	parity	uniparous	-0.242206	0.0984246	350	146	0.0143508	0.0317627	-0.242206
X3SL	parity	uniparous	0.254284	0.106863	350	158	0.017878	0.0378594	0.254284
LST_c	Maternal IBS	TRUE	0.549553	0.202907	350	183	0.00709793	0.0176225	0.549553
X6SL	Gestational diabetes	TRUE	0.323968	0.138665	350	148	0.0200462	0.0465589	0.323968

## Sheet: Fig3C
feature	metadata	coef	stderr	N	N.not.0	pval	qval	coeficient
Bacteroides.uniformis	3FL	0.643823	0.295696	223	222	0.0305308	0.0737827	0.643823
Phocaeicola.dorei	3FL	0.677126	0.32386	223	223	0.0377048	0.0833629	0.677126
Bacteroides.thetaiotaomicron	6SL	-0.619175	0.280455	223	222	0.0283041	0.0692753	-0.619175
Phocaeicola.vulgatus	DSLNT	-0.702119	0.2597	223	223	0.00740075	0.0245282	-0.702119
Bacteroides.sp..CAG.443	DSLNT	-0.663081	0.287963	223	217	0.0222412	0.0526526	-0.663081
Phocaeicola.dorei	DSLNT	-0.735377	0.317477	223	223	0.02147	0.0526526	-0.735377
Veillonella.parvula	LNDFH2+LNDFH3	-0.403019	0.176561	223	223	0.023418	0.0577977	-0.403019
Bacteroides.ovatus	LNDFH2+LNDFH3	0.501259	0.242861	223	223	0.0402042	0.0846961	0.501259
Bacteroides.uniformis	LNDFH2+LNDFH3	0.600869	0.292126	223	222	0.0408878	0.0846961	0.600869
Phocaeicola.dorei	LNDFH2+LNDFH3	0.659588	0.319665	223	223	0.0402616	0.0846961	0.659588
Bacteroides.xylanisolvens	LNDFH2+LNDFH3	0.453777	0.227347	223	223	0.047182	0.0897232	0.453777
Bacteroides.sp..CAG.443	LNDFH2+LNDFH3	0.572624	0.290143	223	217	0.0496912	0.0921004	0.572624
Veillonella.parvula	LNFP2+LNFP3	-0.412752	0.176025	223	223	0.0199333	0.0513836	-0.412752
Bacteroides.xylanisolvens	LNFP2+LNFP3	0.474214	0.226601	223	223	0.0375304	0.0800359	0.474214
Bacteroides.thetaiotaomicron	LNFP1	-0.60682	0.285406	223	222	0.0346143	0.0803051	-0.60682
Bacteroides.sp..CAG.443	LNFP1	-0.607892	0.294057	223	217	0.0398906	0.0873078	-0.607892
Bifidobacterium.adolescentis	LNnT	-0.724835	0.25742	223	223	0.00531217	0.017606	-0.724835
Collinsella.sp..CAG.166	LNnT	-0.544713	0.218834	223	223	0.0135525	0.0383437	-0.544713
Phocaeicola.dorei	LNnT	-0.782477	0.319042	223	223	0.014969	0.0403814	-0.782477
Bifidobacterium.longum	LNnT	-0.803083	0.347763	223	223	0.0218642	0.0500487	-0.803083
Clostridium.neonatale	LNnT	0.853338	0.367307	223	223	0.0210883	0.0500487	0.853338
Bifidobacterium.bifidum	LNnT	-0.745677	0.329726	223	223	0.0247147	0.0530909	-0.745677
Phocaeicola.vulgatus	LNnT	-0.575942	0.262826	223	223	0.0294859	0.061078	-0.575942
uncultured.Collinsella.sp.	LNnT	-0.606759	0.276207	223	223	0.0290919	0.061078	-0.606759
Bifidobacterium.pseudocatenulatum	LNnT	-0.695684	0.32178	223	223	0.0317084	0.0634169	-0.695684
Bacteroides.sp..CAG.443	LNnT	-0.573996	0.290718	223	217	0.0495978	0.0871719	-0.573996
Klebsiella.variicola	LSTb	-0.658658	0.272074	223	223	0.0163016	0.0463123	-0.658658
Klebsiella.michiganensis	LSTb	-0.649175	0.279616	223	223	0.021174	0.0545819	-0.649175
Klebsiella.pneumoniae	LSTb	-0.630657	0.285421	223	223	0.0281757	0.0653677	-0.630657
Bacteroides.thetaiotaomicron	LSTc	-0.645456	0.281934	223	222	0.0230144	0.0557673	-0.645456
Klebsiella.variicola	total sia	-0.57191	0.272585	223	223	0.0370481	0.0840888	-0.57191

## Sheet: SFig6
feature	metadata	coef	stderr	N	N.not.0	pval	qval	coeficient	FCT
Bacteroides.thetaiotaomicron	DS_LNT	-1.10754	0.343673	79	79	0.00186295	0.0521625	-1.10754	C3
Bacteroides.sp..CAG.443	LNDFH1	-0.692346	0.226866	79	79	0.00312083	0.0873833	-0.692346	C3
Phocaeicola.dorei	LNDFH1	-1.02523	0.365792	79	79	0.00640676	0.0896946	-1.02523	C3
Bacteroides.uniformis	LNDFH1	-0.287144	0.122272	79	79	0.0214219	0.124506	-0.287144	C3
Bacteroides.xylanisolvens	LNDFH1	-0.28405	0.121727	79	79	0.0222333	0.124506	-0.28405	C3
Phocaeicola.plebeius	LNDFH1	-0.350751	0.150093	79	79	0.0220459	0.124506	-0.350751	C3
Bacteroides.sp..CAG.443	total_HMOs	-0.676448	0.227488	79	79	0.00392873	0.110005	-0.676448	C3
Bacteroides.thetaiotaomicron	total_HMOs	-0.943153	0.349984	79	79	0.00864252	0.120995	-0.943153	C3
Phocaeicola.vulgatus	total_neu	-0.948567	0.292876	79	79	0.00177264	0.0496339	-0.948567	C3
Bacteroides.sp..CAG.443	total_neu	-0.663352	0.227988	79	79	0.00472889	0.0662045	-0.663352	C3

## Sheet: Fig4
feature	metadata	coef	stderr	N	N.not.0	pval	qval	coeficient	Substrate
GH23_e843	2FL	-0.494036	0.160594	223	42	0.00236424	0.017047	-0.494036	-
GH43_e111	2FL	-0.695848	0.230628	223	119	0.00285462	0.0194059	-0.695848	xylan
GH23_e884	2FL	0.440146	0.155384	223	70	0.00504938	0.0298409	0.440146	-
GH27_e45	2FL	-0.561785	0.219259	223	81	0.0110755	0.0509906	-0.561785	-
GH23_e335	2FL	-0.485812	0.196775	223	61	0.0143228	0.060438	-0.485812	peptidoglycan
GH76_e12	2FL	0.299634	0.125123	223	87	0.0174797	0.0694204	0.299634	-
GH105_e15	2FL	-0.314222	0.131363	223	29	0.0176054	0.069733	-0.314222	-
GH2_e113	2FL	-0.347978	0.147799	223	53	0.0194413	0.0748943	-0.347978	-
GH104_e0	2FL	0.728698	0.312178	223	105	0.0204932	0.0777064	0.728698	-
GH25_e66	2FL	-0.322118	0.142762	223	39	0.0250418	0.0892715	-0.322118	-
GH25_e239	2FL	0.251772	0.111911	223	55	0.0254629	0.0901928	0.251772	-
GH16_e22	2FL	-0.303297	0.136604	223	53	0.0274298	0.0956394	-0.303297	-
GH73_e116	2FL	-0.407105	0.184443	223	51	0.028342	0.0975229	-0.407105	-
GH35_e8	2FL	-0.401338	0.183705	223	58	0.0299779	0.101639	-0.401338	-
GH16_e88	2FL	-0.249564	0.116177	223	29	0.0328064	0.107966	-0.249564	-
GH25_e236	2FL	-0.309028	0.1445	223	52	0.0335805	0.109972	-0.309028	-
GH2_e145	2FL	-0.46893	0.220799	223	121	0.0348149	0.112025	-0.46893	beta-galactan; pectin
GH88_e26	2FL	-0.433801	0.204857	223	58	0.0353438	0.113467	-0.433801	-
GH97_e19	2FL	-0.235817	0.111562	223	35	0.035672	0.114192	-0.235817	-
GH3_e90	2FL	-0.302787	0.144671	223	38	0.0375114	0.117837	-0.302787	-
GH147_e1	2FL	-0.353083	0.168853	223	47	0.0376802	0.118158	-0.353083	beta-galactan
GH97_e7	2FL	-0.366968	0.178667	223	63	0.0411762	0.125749	-0.366968	-
GH32_e130	2FL	-0.455699	0.222247	223	87	0.0415196	0.12646	-0.455699	-
GH24_e26	2FL	-0.375133	0.184995	223	39	0.0437973	0.131156	-0.375133	-
GH53_e19	2FL	-0.329248	0.162561	223	47	0.0440466	0.131814	-0.329248	-
GH23_e49	2FL	-0.435518	0.215772	223	46	0.0447729	0.133361	-0.435518	-
GH105_e48	2FL	-0.29722	0.14843	223	27	0.0464783	0.136524	-0.29722	-
GH4_e30	2FL	-0.31918	0.160357	223	48	0.0477926	0.139192	-0.31918	pectin
GH43_e74	2FL	-0.418357	0.21032	223	108	0.047935	0.139334	-0.418357	-
GH136_e10	2FL	-0.568699	0.288298	223	99	0.0498038	0.143049	-0.568699	human milk polysaccharide
GH3_e10	2FL	-0.403291	0.204491	223	136	0.049854	0.143049	-0.403291	beta-glucan
GH20_e31	3FL	-0.420027	0.115175	223	31	0.000332085	0.00349827	-0.420027	-
GH35_e8	3FL	0.667998	0.183273	223	58	0.000334557	0.003516	0.667998	-
GH29_e4	3FL	-0.463552	0.131629	223	24	0.000522202	0.00499342	-0.463552	-
GH73_e238	3FL	-0.545468	0.156755	223	27	0.000606004	0.00561404	-0.545468	peptidoglycan
GH147_e1	3FL	0.585457	0.168761	223	47	0.000629117	0.00574652	0.585457	beta-galactan
GH31_e38	3FL	-0.374991	0.109167	223	23	0.000709178	0.00630758	-0.374991	-
GH33_e130	3FL	-0.504188	0.147965	223	28	0.000780758	0.00679504	-0.504188	sialic acid
GH53_e4	3FL	0.552877	0.169376	223	37	0.00127455	0.00992901	0.552877	-
GH13_e130	3FL	-0.403416	0.129321	223	23	0.00205637	0.0143557	-0.403416	sucrose; starch
GH33_e9	3FL	-0.51078	0.167194	223	32	0.00253102	0.016728	-0.51078	sialic acid
GH3_e90	3FL	0.443831	0.145459	223	38	0.00256174	0.0168117	0.443831	-
GH20_e50	3FL	-0.347366	0.113907	223	27	0.00257564	0.016878	-0.347366	-
GH105_e32	3FL	0.756148	0.255537	223	76	0.00342667	0.0207181	0.756148	-
GH123_e8	3FL	-0.410182	0.1416	223	29	0.00415475	0.0237431	-0.410182	host glycan
GH23_e884	3FL	-0.455961	0.157841	223	70	0.00425798	0.0241394	-0.455961	-
GH73_e162	3FL	-0.344781	0.120767	223	24	0.00471999	0.0260946	-0.344781	peptidoglycan
GH23_e801	3FL	-0.351696	0.123945	223	32	0.00497559	0.0272709	-0.351696	-
GH105_e48	3FL	0.417519	0.149616	223	27	0.00572744	0.0300606	0.417519	-
GH25_e218	3FL	0.462086	0.168194	223	47	0.00651089	0.0330439	0.462086	-
GH2_e1	3FL	0.285726	0.104398	223	221	0.0067139	0.0336526	0.285726	beta-galactan
GH16_e5	3FL	-0.275854	0.101115	223	24	0.00688883	0.0341635	-0.275854	carrageenan
GH32_e91	3FL	0.373739	0.137238	223	31	0.0069871	0.0343648	0.373739	-
GH28_e123	3FL	0.648216	0.239007	223	84	0.00721875	0.0352705	0.648216	-
GH28_e6	3FL	0.541731	0.201115	223	83	0.00761771	0.0364603	0.541731	-
GH105_e22	3FL	0.778298	0.290531	223	128	0.00794997	0.0374761	0.778298	-
GH59_e1	3FL	0.445916	0.166672	223	91	0.00803006	0.0376652	0.445916	-
GH51_e0	3FL	0.59309	0.222677	223	203	0.00831159	0.0384195	0.59309	arabinan
GH18_e361	3FL	-0.734258	0.276186	223	126	0.00842929	0.0388026	-0.734258	-
GH73_e116	3FL	0.495098	0.186586	223	51	0.00855377	0.0391733	0.495098	-
GH25_e66	3FL	0.379634	0.144537	223	39	0.00923736	0.0416204	0.379634	-
GH25_e236	3FL	0.382846	0.146139	223	52	0.00941824	0.0419574	0.382846	-
GH18_e14	3FL	0.326462	0.124673	223	24	0.00945021	0.0419842	0.326462	chitin
GH31_e85	3FL	0.550595	0.211371	223	116	0.00982343	0.0432969	0.550595	polyphenol
GH105_e60	3FL	0.310569	0.1193	223	27	0.00986814	0.043451	0.310569	-
GH23_e671	3FL	0.519882	0.201259	223	61	0.0104441	0.0450087	0.519882	-
GH108_e40	3FL	0.610559	0.237368	223	112	0.0107695	0.0459665	0.610559	-
GH5_e243	3FL	0.395118	0.155746	223	59	0.0118823	0.0493451	0.395118	xylan
GH36_e71	3FL	0.270609	0.107707	223	25	0.0127137	0.0517371	0.270609	-
GH13_e61	3FL	-0.455252	0.182841	223	116	0.013526	0.0540553	-0.455252	sucrose; starch
GH4_e30	3FL	0.400506	0.162231	223	48	0.0143278	0.0562506	0.400506	pectin
GH84_e15	3FL	-0.313837	0.129132	223	28	0.0158925	0.0603119	-0.313837	host glycan
GH43_e205	3FL	0.61713	0.255473	223	116	0.0165318	0.0621128	0.61713	-
GH33_e105	3FL	-0.416063	0.172318	223	61	0.0165818	0.0621959	-0.416063	sialic acid
GH43_e281	3FL	0.461048	0.192222	223	83	0.0173034	0.0640932	0.461048	-
GH30_e11	3FL	0.534918	0.226145	223	85	0.0188886	0.0684812	0.534918	-
GH97_e19	3FL	0.267541	0.113121	223	35	0.018903	0.0684812	0.267541	-
GH2_e31	3FL	0.567286	0.241448	223	109	0.0196915	0.0705915	0.567286	-
GH88_e26	3FL	0.483395	0.207811	223	58	0.0209304	0.0736788	0.483395	-
GH43_e210	3FL	0.511821	0.223513	223	109	0.022984	0.0794542	0.511821	xylan
GH85_e0	3FL	-0.423336	0.18521	223	49	0.0232322	0.0800639	-0.423336	host glycan
GH4_e3	3FL	0.324144	0.144031	223	52	0.0254148	0.0850853	0.324144	-
GH121_e0	3FL	0.55994	0.248873	223	111	0.025454	0.0851523	0.55994	-
GH173_e1	3FL	0.33111	0.147567	223	42	0.0258505	0.0860507	0.33111	-
GH73_e157	3FL	0.285472	0.127294	223	23	0.0259273	0.0861536	0.285472	-
GH13_e4	3FL	0.605173	0.276019	223	118	0.029401	0.0949354	0.605173	sucrose
GH13_e225	3FL	-0.401319	0.183701	223	197	0.0299825	0.096255	-0.401319	sucrose; starch
GH18_e104	3FL	0.306655	0.140409	223	27	0.0300287	0.096334	0.306655	chitin
GH101_e2	3FL	-0.349783	0.160844	223	27	0.0307306	0.097811	-0.349783	host glycan
GH3_e151	3FL	0.449408	0.206732	223	71	0.0307919	0.0978664	0.449408	xylan
GH73_e2	3FL	-0.492306	0.226569	223	93	0.0308681	0.0979688	-0.492306	peptidoglycan
GH43_e249	3FL	0.889689	0.411052	223	111	0.0315187	0.0994668	0.889689	xylan
GH127_e0	3FL	0.517456	0.240372	223	191	0.0324384	0.101151	0.517456	arabinogalactan protein
GH88_e24	3FL	0.53799	0.250756	223	134	0.0330202	0.102607	0.53799	-
GH2_e14	3FL	0.483249	0.227574	223	159	0.0348408	0.106046	0.483249	-
GH43_e0	3FL	0.551841	0.259992	223	177	0.0349212	0.106138	0.551841	xylan
GH106_e45	3FL	0.422583	0.199666	223	56	0.0354402	0.107284	0.422583	-
GH3_e71	3FL	0.303506	0.143534	223	51	0.0356068	0.107496	0.303506	-
GH43_e8	3FL	0.435667	0.206296	223	78	0.0358376	0.107766	0.435667	beta-galactan
GH43_e186	3FL	0.476291	0.226211	223	121	0.036391	0.108685	0.476291	-
GH51_e2	3FL	0.569491	0.27074	223	63	0.036572	0.109079	0.569491	-
GH146_e3	3FL	0.551035	0.26297	223	96	0.0372869	0.110326	0.551035	-
GH130_e13	3FL	0.499941	0.238786	223	193	0.0374446	0.110572	0.499941	beta-mannan
GH115_e4	3FL	0.571251	0.2736	223	135	0.0379676	0.111599	0.571251	arabinogalactan protein
GH28_e25	3FL	0.447471	0.214828	223	78	0.0384244	0.11257	0.447471	-
GH170_e24	3FL	0.562726	0.271192	223	127	0.0391594	0.114347	0.562726	-
GH123_e5	3FL	0.382919	0.184984	223	43	0.0396295	0.115418	0.382919	-
GH23_e433	3FL	0.575368	0.278199	223	119	0.0398026	0.115619	0.575368	-
GH10_e5	3FL	0.381909	0.185636	223	63	0.040847	0.117473	0.381909	xylan
GH146_e8	3FL	0.253809	0.123935	223	27	0.0417658	0.119453	0.253809	-
GH23_e843	3FL	0.337158	0.165184	223	42	0.0424451	0.120853	0.337158	-
GH24_e26	3FL	0.380587	0.18806	223	39	0.0442157	0.124385	0.380587	-
GH53_e22	3FL	0.486972	0.241427	223	140	0.0449156	0.125797	0.486972	arabinogalactan protein
GH2_e127	3FL	0.436922	0.218774	223	144	0.0470537	0.129988	0.436922	beta-galactan
GH144_e1	3FL	0.46221	0.231694	223	147	0.0472973	0.1305	0.46221	beta-glucan
GH30_e67	3FL	0.474229	0.237701	223	106	0.0472807	0.1305	0.474229	beta-fucosides
GH97_e7	3FL	0.361772	0.181725	223	63	0.0477551	0.131437	0.361772	-
GH97_e22	3FL	0.420154	0.211719	223	150	0.048456	0.132629	0.420154	alpha-glucan
GH67_e0	3FL	0.465832	0.234892	223	123	0.0486034	0.132951	0.465832	xylan
GH20_e105	3FL	-0.550514	0.277703	223	160	0.0486921	0.133029	-0.550514	host glycan
GH30_e37	3FL	0.415908	0.210026	223	102	0.0489304	0.13311	0.415908	-
GH18_e166	3FL	0.507696	0.256605	223	102	0.04913	0.13349	0.507696	-
GH43_e310	3FL	0.477077	0.241901	223	143	0.0498505	0.135036	0.477077	beta-galactan
GH23_e84	3SL	-0.970412	0.312867	223	78	0.00217854	0.0159141	-0.970412	-
GH3_e1	3SL	0.29473	0.113482	223	222	0.0100402	0.0481064	0.29473	beta-glucan
GH32_e101	3SL	0.395007	0.157331	223	63	0.0127756	0.0567259	0.395007	fructan
GH78_e62	3SL	-0.591344	0.24037	223	61	0.0146661	0.0615939	-0.591344	-
GH171_e0	3SL	0.656127	0.267184	223	122	0.0148431	0.0619876	0.656127	peptidoglycan
GH2_e112	3SL	0.655165	0.267725	223	155	0.01519	0.0631457	0.655165	beta-galactan
GH154_e17	3SL	0.464	0.189893	223	128	0.0153414	0.0635918	0.464	-
GH24_e13	3SL	-0.44049	0.188932	223	38	0.0206409	0.0785448	-0.44049	-
GH120_e3	3SL	0.642234	0.276025	223	147	0.0208978	0.0792561	0.642234	-
GH65_e0	3SL	0.539164	0.2337	223	176	0.0219894	0.0822515	0.539164	alpha-glucan
GH2_e113	3SL	-0.335419	0.147683	223	53	0.0241102	0.0877739	-0.335419	-
GH154_e0	3SL	0.361165	0.160738	223	49	0.025647	0.0918672	0.361165	-
GH85_e17	3SL	0.281869	0.12767	223	62	0.0283012	0.0982165	0.281869	host glycan
GH172_e0	3SL	0.675834	0.311342	223	153	0.0310332	0.104639	0.675834	-
GH5_e6	3SL	0.499243	0.23492	223	115	0.0346991	0.112696	0.499243	beta-mannan
GH65_e27	3SL	-0.535102	0.252249	223	68	0.0350241	0.113586	-0.535102	-
GH35_e21	3SL	0.444056	0.210507	223	93	0.0360459	0.115888	0.444056	-
GH2_e53	3SL	0.449874	0.217767	223	91	0.0400252	0.12377	0.449874	-
GH2_e97	3SL	0.480051	0.233765	223	119	0.0412115	0.126473	0.480051	-
GH105_e60	3SL	0.240002	0.117858	223	27	0.0429226	0.130384	0.240002	-
GH1_e0	3SL	-0.229509	0.113226	223	223	0.0438805	0.132152	-0.229509	beta-glucan; beta-galactan
GH144_e1	3SL	0.455763	0.227534	223	147	0.0464093	0.137226	0.455763	beta-glucan
GH26_e61	3SL	0.509189	0.254696	223	132	0.0468277	0.137914	0.509189	beta-mannan
GH28_e20	3SL	-0.485801	0.243604	223	59	0.047374	0.138866	-0.485801	pectin
GH23_e631	6SL	0.394218	0.0906986	223	31	2.12223e-05	0.000376759	0.394218	-
GH76_e22	6SL	0.31927	0.0872959	223	23	0.000319553	0.00354211	0.31927	-
GH1_e61	6SL	0.302054	0.0845664	223	28	0.000436253	0.00458478	0.302054	-
GH172_e18	6SL	0.375578	0.10622	223	30	0.000496401	0.0050617	0.375578	-
GH13_e4	6SL	0.925874	0.267432	223	118	0.000644951	0.00612772	0.925874	sucrose
GH116_e7	6SL	0.343779	0.10012	223	25	0.000712593	0.00666238	0.343779	-
GH42_e15	6SL	-0.420306	0.124924	223	61	0.000905915	0.00810594	-0.420306	-
GH29_e54	6SL	0.312911	0.0956802	223	25	0.00124826	0.0104553	0.312911	-
GH120_e6	6SL	0.340401	0.107142	223	30	0.0017031	0.0133845	0.340401	-
GH95_e9	6SL	-0.708711	0.224883	223	85	0.00185276	0.0140886	-0.708711	-
GH2_e34	6SL	0.480228	0.153771	223	44	0.00203303	0.0149738	0.480228	-
GH25_e177	6SL	0.483966	0.167114	223	52	0.0041641	0.02547	0.483966	-
GH43_e259	6SL	-0.706852	0.245416	223	123	0.00437039	0.026424	-0.706852	xylan
GH25_e142	6SL	0.187146	0.0654062	223	26	0.0046299	0.0278044	0.187146	peptidoglycan
GH32_e45	6SL	0.342177	0.120273	223	36	0.00486413	0.0287461	0.342177	-
GH23_e265	6SL	0.26355	0.0930885	223	38	0.00507164	0.0296703	0.26355	-
GH43_e65	6SL	-0.349095	0.125495	223	56	0.00588025	0.032753	-0.349095	-
GH31_e25	6SL	0.44432	0.162018	223	63	0.00660591	0.0352526	0.44432	-
GH172_e6	6SL	-0.512175	0.186884	223	65	0.00664117	0.0353561	-0.512175	-
GH13_e188	6SL	-0.447652	0.166492	223	68	0.0077268	0.0396089	-0.447652	sucrose
GH26_e89	6SL	-0.579621	0.218522	223	63	0.00857819	0.0424716	-0.579621	-
GH3_e106	6SL	0.406299	0.154307	223	47	0.00906788	0.044354	0.406299	-
GH32_e129	6SL	-0.534759	0.203686	223	76	0.00926747	0.0450666	-0.534759	fructan
GH32_e31	6SL	-0.323374	0.123323	223	43	0.0093533	0.0453518	-0.323374	-
GH120_e0	6SL	0.601241	0.229717	223	110	0.00948333	0.045512	0.601241	xylan
GH74_e0	6SL	-0.359619	0.137359	223	56	0.00946233	0.045512	-0.359619	xyloglucan
GH85_e0	6SL	0.475415	0.181656	223	49	0.00948847	0.045512	0.475415	host glycan
GH111_e0	6SL	0.297403	0.114027	223	44	0.00973226	0.0462334	0.297403	-
GH38_e18	6SL	0.572722	0.2206	223	97	0.0100669	0.0471797	0.572722	host glycan
GH74_e6	6SL	-0.433563	0.167966	223	59	0.0104996	0.0487354	-0.433563	-
GH23_e520	6SL	0.243781	0.0947665	223	24	0.0107628	0.0493128	0.243781	-
GH5_e11	6SL	-0.323835	0.127617	223	56	0.0118619	0.0526459	-0.323835	-
GH92_e30	6SL	-0.565374	0.225107	223	125	0.0127442	0.0548678	-0.565374	host glycan
GH127_e0	6SL	0.591627	0.235737	223	191	0.0128108	0.0551013	0.591627	arabinogalactan protein
GH18_e406	6SL	-0.441578	0.181413	223	118	0.0157335	0.0631038	-0.441578	host glycan
GH3_e86	6SL	-0.532938	0.219555	223	61	0.0160213	0.0637417	-0.532938	-
GH76_e36	6SL	-0.655101	0.272384	223	78	0.0170047	0.0667604	-0.655101	alpha-mannan
GH43_e76	6SL	-0.397808	0.167308	223	58	0.0182848	0.0705327	-0.397808	xylan
GH43_e327	6SL	-0.602317	0.253858	223	86	0.0185302	0.0709978	-0.602317	xylan
GH106_e18	6SL	-0.448698	0.190216	223	59	0.019214	0.0731661	-0.448698	-
GH3_e10	6SL	-0.480342	0.203861	223	136	0.0193486	0.0735016	-0.480342	beta-glucan
GH43_e205	6SL	-0.590017	0.251672	223	116	0.0199577	0.0751112	-0.590017	-
GH158_e5	6SL	-0.306611	0.130903	223	54	0.0200673	0.0751428	-0.306611	beta-glucan
GH9_e30	6SL	-0.428933	0.184251	223	75	0.0208297	0.077412	-0.428933	-
GH3_e208	6SL	-0.509462	0.219074	223	106	0.0209632	0.0775848	-0.509462	beta-glucan
GH105_e43	6SL	-0.648379	0.279135	223	88	0.0211112	0.0780028	-0.648379	-
GH5_e79	6SL	-0.434299	0.187024	223	80	0.0211475	0.0780077	-0.434299	beta-glucan; beta-mannan
GH35_e7	6SL	0.418662	0.181084	223	49	0.0217122	0.0791345	0.418662	-
GH28_e23	6SL	-0.418787	0.1818	223	42	0.0221896	0.0803878	-0.418787	-
GH101_e2	6SL	0.363419	0.158135	223	27	0.0225006	0.0808571	0.363419	host glycan
GH30_e38	6SL	-0.376057	0.163489	223	35	0.0223832	0.0808571	-0.376057	-
GH2_e51	6SL	-0.47261	0.206718	223	84	0.0231997	0.0826635	-0.47261	-
GH92_e38	6SL	-0.573511	0.250853	223	105	0.0232005	0.0826635	-0.573511	-
GH2_e0	6SL	0.473858	0.209214	223	170	0.0244992	0.0858919	0.473858	beta-galactan
GH55_e1	6SL	-0.356812	0.158745	223	57	0.025596	0.0886904	-0.356812	-
GH1_e10	6SL	0.310193	0.138059	223	37	0.0256536	0.0886975	0.310193	beta-glucan; polyphenol
GH172_e19	6SL	-0.389125	0.17368	223	64	0.0260693	0.0897027	-0.389125	-
GH154_e20	6SL	-0.425137	0.18999	223	92	0.0262533	0.0900892	-0.425137	arabinogalactan protein
GH92_e11	6SL	-0.421017	0.188926	223	73	0.02687	0.091679	-0.421017	-
GH163_e13	6SL	-0.391034	0.176081	223	27	0.0273962	0.092752	-0.391034	-
GH33_e137	6SL	-0.302201	0.136156	223	45	0.0274818	0.092752	-0.302201	-
GH18_e225	6SL	-0.342575	0.155049	223	61	0.028183	0.0943526	-0.342575	-
GH85_e17	6SL	0.281598	0.127973	223	62	0.028825	0.0957838	0.281598	host glycan
GH2_e145	6SL	-0.485169	0.220784	223	121	0.0290393	0.0963131	-0.485169	beta-galactan; pectin
GH5_e100	6SL	-0.32496	0.147985	223	67	0.0291533	0.0964986	-0.32496	beta-glucan
GH125_e1	6SL	-0.677294	0.308797	223	141	0.0293409	0.0968466	-0.677294	alpha-mannan
GH16_e36	6SL	-0.441297	0.201451	223	100	0.0295417	0.0972702	-0.441297	-
GH116_e6	6SL	-0.395772	0.18217	223	75	0.0308931	0.100125	-0.395772	-
GH26_e3	6SL	0.250985	0.11612	223	30	0.0317526	0.102306	0.250985	-
GH13_e209	6SL	0.398292	0.185538	223	39	0.0329223	0.105012	0.398292	sucrose; starch
GH53_e22	6SL	-0.50873	0.237374	223	140	0.0332084	0.105547	-0.50873	arabinogalactan protein
GH28_e37	6SL	-0.353371	0.164927	223	34	0.033254	0.105616	-0.353371	-
GH31_e32	6SL	-0.404465	0.188845	223	64	0.0333199	0.10575	-0.404465	-
GH35_e15	6SL	-0.434623	0.202966	223	76	0.0333544	0.105785	-0.434623	pectin
GH29_e27	6SL	-0.358238	0.167489	223	39	0.0335576	0.106127	-0.358238	-
GH16_e45	6SL	-0.375926	0.176702	223	45	0.0345051	0.107671	-0.375926	-
GH33_e71	6SL	0.360636	0.16984	223	43	0.0348481	0.108287	0.360636	-
GH77_e4	6SL	0.595133	0.280761	223	82	0.035161	0.108985	0.595133	-
GH43_e42	6SL	-0.489259	0.232682	223	79	0.0366398	0.112067	-0.489259	-
GH130_e20	6SL	-0.584929	0.27855	223	116	0.0368873	0.112581	-0.584929	-
GH31_e66	6SL	-0.425949	0.20341	223	113	0.0374119	0.113105	-0.425949	xyloglucan
GH28_e6	6SL	-0.415569	0.199263	223	83	0.0381845	0.115044	-0.415569	-
GH25_e250	6SL	0.312644	0.150291	223	34	0.0386705	0.11596	0.312644	-
GH105_e29	6SL	-0.476887	0.229537	223	121	0.038917	0.116385	-0.476887	-
GH5_e108	6SL	-0.519344	0.250187	223	67	0.039083	0.116725	-0.519344	beta-glucan
GH66_e1	6SL	-0.468152	0.227089	223	113	0.0404382	0.119491	-0.468152	alpha-glucan
GH31_e40	6SL	-0.448486	0.217779	223	113	0.0406475	0.119871	-0.448486	-
GH23_e168	6SL	0.36556	0.178227	223	59	0.0414535	0.121684	0.36556	-
GH13_e92	6SL	0.24567	0.119992	223	60	0.0418197	0.122517	0.24567	sucrose; starch
GH43_e180	6SL	-0.46631	0.227886	223	97	0.0419326	0.122606	-0.46631	-
GH28_e12	6SL	-0.564086	0.276056	223	113	0.0422177	0.123036	-0.564086	-
GH78_e85	6SL	-0.529108	0.259377	223	115	0.0425645	0.123642	-0.529108	-
GH16_e59	6SL	-0.421285	0.207239	223	83	0.0432806	0.124586	-0.421285	carrageenan
GH172_e3	6SL	-0.230202	0.114033	223	47	0.0447389	0.127303	-0.230202	-
GH32_e11	6SL	-0.238201	0.118336	223	44	0.0453522	0.127986	-0.238201	-
GH92_e20	6SL	-0.450018	0.223434	223	123	0.0452281	0.127986	-0.450018	host glycan
GH25_e88	6SL	0.343257	0.170659	223	43	0.0455187	0.128293	0.343257	peptidoglycan
GH43_e269	6SL	-0.521582	0.260365	223	119	0.0463861	0.129985	-0.521582	-
GH9_e26	6SL	-0.282096	0.141083	223	59	0.0467954	0.130734	-0.282096	cellulose; beta-glucan
GH101_e1	6SL	0.272858	0.13654	223	42	0.0469175	0.130959	0.272858	host glycan
GH2_e113	6SL	-0.295811	0.148417	223	53	0.0474969	0.132169	-0.295811	-
GH76_e19	6SL	-0.437539	0.219546	223	95	0.0475166	0.132169	-0.437539	-
GH94_e0	6SL	0.264107	0.132573	223	34	0.0476001	0.132318	0.264107	chitin
GH105_e33	6SL	0.338298	0.17019	223	39	0.0480892	0.133097	0.338298	-
GH65_e22	6SL	-0.355131	0.179037	223	30	0.0485598	0.134051	-0.355131	-
GH2_e5	6SL	-0.399559	0.201702	223	76	0.0488556	0.134466	-0.399559	-
GH126_e19	6SL	0.287642	0.145695	223	39	0.0496128	0.135629	0.287642	alpha-glucan
GH35_e16	6SL	0.29837	0.151259	223	36	0.0498071	0.135993	0.29837	-
GH92_e14	DSLNT	-0.774653	0.21842	223	112	0.00047761	0.00483689	-0.774653	-
GH154_e0	DSLNT	0.551136	0.158307	223	49	0.000602408	0.00582284	0.551136	-
GH97_e16	DSLNT	-0.750765	0.235483	223	88	0.00164203	0.012659	-0.750765	alpha-glucan
GH3_e78	DSLNT	0.371199	0.119596	223	26	0.00216382	0.0156781	0.371199	chitin
GH78_e14	DSLNT	-0.714589	0.231827	223	126	0.00231815	0.0164055	-0.714589	-
GH2_e106	DSLNT	-0.728466	0.237061	223	134	0.00239014	0.0167724	-0.728466	pectin; beta-galactan
GH33_e82	DSLNT	-0.988448	0.323993	223	134	0.00256513	0.0178038	-0.988448	pectin
GH20_e52	DSLNT	0.437013	0.143725	223	30	0.00265008	0.0182515	0.437013	host glycan
GH140_e1	DSLNT	-0.94699	0.313705	223	138	0.00284076	0.0191794	-0.94699	pectin
GH23_e952	DSLNT	0.558551	0.185635	223	26	0.00293074	0.0195793	0.558551	-
GH159_e7	DSLNT	-0.293011	0.0983282	223	23	0.00321012	0.0208277	-0.293011	-
GH29_e82	DSLNT	-0.679367	0.228115	223	129	0.00322784	0.0209059	-0.679367	-
GH43_e191	DSLNT	-0.616149	0.207331	223	131	0.00329274	0.0210919	-0.616149	xylan
GH2_e99	DSLNT	-0.615094	0.20995	223	132	0.00375349	0.0230414	-0.615094	beta-glucuronan
GH137_e0	DSLNT	-0.618005	0.211912	223	133	0.00391198	0.0238139	-0.618005	pectin
GH2_e41	DSLNT	-0.604269	0.207321	223	133	0.00393237	0.0238728	-0.604269	beta-glucuronan
GH105_e17	DSLNT	-0.636531	0.219222	223	133	0.00406848	0.0243671	-0.636531	pectin
GH106_e44	DSLNT	-0.602716	0.207575	223	132	0.00406833	0.0243671	-0.602716	pectin
GH28_e117	DSLNT	-0.600584	0.20721	223	132	0.00413344	0.0246731	-0.600584	pectin
GH23_e326	DSLNT	0.248997	0.0861557	223	23	0.00424052	0.0250275	0.248997	-
GH138_e1	DSLNT	-0.594592	0.205844	223	132	0.00426044	0.0251118	-0.594592	-
GH43_e183	DSLNT	-0.602686	0.208741	223	129	0.00427765	0.0251799	-0.602686	arabinan
GH43_e84	DSLNT	-0.606762	0.210456	223	132	0.00433239	0.0253681	-0.606762	xylan
GH43_e270	DSLNT	-0.635817	0.220732	223	116	0.00436677	0.0254357	-0.635817	-
GH105_e2	DSLNT	-0.641903	0.222943	223	132	0.00438371	0.0254699	-0.641903	pectin
GH106_e0	DSLNT	-0.611923	0.212731	223	136	0.00442016	0.0255796	-0.611923	pectin
GH42_e27	DSLNT	-0.629331	0.219239	223	132	0.00450161	0.025833	-0.629331	-
GH78_e43	DSLNT	-0.56002	0.195509	223	136	0.00458606	0.0262667	-0.56002	alpha-rhamnoside
GH142_e0	DSLNT	-0.599528	0.209696	223	132	0.00466172	0.026631	-0.599528	pectin
GH43_e173	DSLNT	-0.60069	0.210163	223	134	0.00467326	0.026631	-0.60069	xylan
GH2_e42	DSLNT	-0.609939	0.214135	223	119	0.00481467	0.0272954	-0.609939	xylan
GH141_e22	DSLNT	-0.610609	0.214536	223	132	0.00484677	0.0274424	-0.610609	pectin
GH28_e34	DSLNT	-0.644149	0.226711	223	130	0.00491938	0.0277127	-0.644149	pectin
GH143_e0	DSLNT	-0.595299	0.209587	223	132	0.00493319	0.0277204	-0.595299	pectin
GH18_e118	DSLNT	-0.717313	0.252531	223	124	0.00493091	0.0277204	-0.717313	-
GH105_e7	DSLNT	-0.536483	0.18995	223	133	0.00517713	0.0287647	-0.536483	pectin
GH141_e0	DSLNT	-0.57544	0.204743	223	128	0.00539607	0.0295029	-0.57544	-
GH28_e139	DSLNT	-0.582016	0.207321	223	132	0.00544834	0.0297158	-0.582016	pectin
GH43_e326	DSLNT	-0.615858	0.220035	223	128	0.00558726	0.030178	-0.615858	xylan; arabinan
GH51_e19	DSLNT	-0.626165	0.223906	223	197	0.00562661	0.0303537	-0.626165	arabinan
GH139_e0	DSLNT	-0.569715	0.203941	223	132	0.00567765	0.0305832	-0.569715	pectin
GH24_e152	DSLNT	-0.399536	0.143203	223	29	0.00573761	0.0308405	-0.399536	-
GH43_e238	DSLNT	-0.602776	0.217793	223	112	0.00613151	0.0323337	-0.602776	-
GH23_e276	DSLNT	0.377322	0.136381	223	23	0.00614932	0.0323893	0.377322	-
GH136_e46	DSLNT	-0.672024	0.243295	223	112	0.00623176	0.0326307	-0.672024	-
GH28_e7	DSLNT	-0.74466	0.272966	223	105	0.00689073	0.0348921	-0.74466	-
GH13_e47	DSLNT	-0.767817	0.282242	223	120	0.00704597	0.0353625	-0.767817	sucrose; starch
GH28_e133	DSLNT	-0.583427	0.215522	223	134	0.00732649	0.0361137	-0.583427	pectin
GH105_e28	DSLNT	-0.747382	0.277045	223	115	0.00752857	0.0366637	-0.747382	-
GH31_e94	DSLNT	-0.64517	0.23913	223	138	0.00752191	0.0366637	-0.64517	xyloglucan
GH31_e16	DSLNT	-0.628673	0.234275	223	128	0.00784513	0.0377024	-0.628673	starch
GH30_e42	DSLNT	-0.572751	0.216396	223	130	0.00871935	0.0405568	-0.572751	beta-fucosides
GH88_e24	DSLNT	-0.647048	0.245062	223	134	0.00888114	0.0411376	-0.647048	-
GH24_e69	DSLNT	-0.575177	0.218453	223	107	0.00907056	0.04154	-0.575177	-
GH28_e80	DSLNT	-0.654032	0.249688	223	129	0.00942712	0.0424962	-0.654032	-
GH43_e194	DSLNT	-0.618868	0.236951	223	124	0.00963263	0.0430353	-0.618868	xylan
GH63_e18	DSLNT	-0.597142	0.228775	223	122	0.00967729	0.0430789	-0.597142	-
GH102_e26	DSLNT	0.344468	0.132055	223	32	0.00972251	0.043237	0.344468	-
GH28_e30	DSLNT	-0.571745	0.219326	223	107	0.00976925	0.0434016	-0.571745	-
GH43_e186	DSLNT	-0.571633	0.221133	223	121	0.0103891	0.0454754	-0.571633	-
GH92_e23	DSLNT	-0.507165	0.196978	223	108	0.0106938	0.0462189	-0.507165	-
GH28_e111	DSLNT	-0.651503	0.253794	223	111	0.0109261	0.0469043	-0.651503	-
GH78_e30	DSLNT	-0.672284	0.262202	223	114	0.01102	0.0472164	-0.672284	alpha-rhamnoside
GH29_e10	DSLNT	-0.559101	0.21872	223	106	0.0112611	0.0478526	-0.559101	-
GH92_e24	DSLNT	-0.791146	0.311302	223	90	0.0117355	0.0494266	-0.791146	-
GH35_e21	DSLNT	0.528184	0.209694	223	93	0.0124921	0.0516373	0.528184	-
GH92_e20	DSLNT	-0.558955	0.221862	223	123	0.0124733	0.0516373	-0.558955	host glycan
GH20_e29	DSLNT	-0.574172	0.228463	223	90	0.0126876	0.052155	-0.574172	-
GH15_e39	DSLNT	-0.579009	0.230809	223	131	0.0128488	0.0525643	-0.579009	-
GH33_e4	DSLNT	-0.723846	0.289142	223	117	0.013033	0.05294	-0.723846	-
GH76_e20	DSLNT	-0.54536	0.218932	223	75	0.0134842	0.054205	-0.54536	-
GH30_e11	DSLNT	-0.550911	0.221901	223	85	0.0137939	0.0549781	-0.550911	-
GH35_e44	DSLNT	-0.545102	0.219501	223	88	0.0137684	0.0549781	-0.545102	-
GH10_e83	DSLNT	-0.691804	0.280289	223	123	0.0143494	0.056485	-0.691804	xylan
GH106_e10	DSLNT	-0.517602	0.209903	223	97	0.0144384	0.0567351	-0.517602	-
GH43_e283	DSLNT	-0.536972	0.217937	223	91	0.0145179	0.056797	-0.536972	-
GH23_e204	DSLNT	0.227221	0.092883	223	27	0.0152246	0.0582827	0.227221	-
GH116_e6	DSLNT	-0.443113	0.18131	223	75	0.0153219	0.0585041	-0.443113	-
GH31_e67	DSLNT	-0.533485	0.219287	223	108	0.0157878	0.0599238	-0.533485	-
GH28_e10	DSLNT	-0.546762	0.22533	223	136	0.0160583	0.0606404	-0.546762	pectin
GH165_e0	DSLNT	-0.657484	0.271013	223	100	0.0160785	0.0606653	-0.657484	-
GH97_e24	DSLNT	-0.51071	0.210787	223	134	0.0162149	0.0610766	-0.51071	-
GH140_e16	DSLNT	-0.524514	0.217733	223	107	0.0168284	0.0625416	-0.524514	-
GH115_e4	DSLNT	-0.642601	0.26797	223	135	0.0173258	0.0636995	-0.642601	arabinogalactan protein
GH146_e0	DSLNT	-0.522755	0.218023	223	182	0.0173411	0.063703	-0.522755	arabinan
GH110_e10	DSLNT	-0.447878	0.187177	223	50	0.0175683	0.0643787	-0.447878	host glycan
GH35_e15	DSLNT	-0.482642	0.202067	223	76	0.0177688	0.0648466	-0.482642	pectin
GH43_e124	DSLNT	-0.538974	0.226161	223	121	0.018024	0.0652137	-0.538974	xylan
GH78_e1	DSLNT	-0.52147	0.219205	223	138	0.0182265	0.0656036	-0.52147	alpha-rhamnoside
GH43_e82	DSLNT	-0.535354	0.226614	223	118	0.0190371	0.067809	-0.535354	xylan
GH43_e180	DSLNT	-0.534635	0.226748	223	97	0.0192666	0.0683716	-0.534635	-
GH43_e53	DSLNT	-0.521925	0.222005	223	122	0.0196173	0.0691595	-0.521925	xylan
GH67_e0	DSLNT	-0.540111	0.229958	223	123	0.0197318	0.0693414	-0.540111	xylan
GH43_e205	DSLNT	-0.589855	0.251177	223	116	0.0197512	0.0693548	-0.589855	-
GH105_e22	DSLNT	-0.67245	0.286503	223	128	0.019817	0.0695311	-0.67245	-
GH25_e264	DSLNT	-0.276774	0.118112	223	25	0.0200135	0.0701102	-0.276774	-
GH39_e6	DSLNT	-0.355264	0.151834	223	28	0.0201972	0.0706981	-0.355264	-
GH28_e64	DSLNT	-0.68145	0.294343	223	138	0.0215345	0.0737569	-0.68145	pectin
GH123_e14	DSLNT	0.535684	0.236173	223	74	0.0242975	0.0809191	0.535684	-
GH43_e0	DSLNT	-0.57298	0.255128	223	177	0.0257165	0.0844458	-0.57298	xylan
GH105_e41	DSLNT	-0.636332	0.283629	223	138	0.0258677	0.084817	-0.636332	pectin
GH2_e104	DSLNT	-0.404083	0.18056	223	210	0.0262356	0.0857709	-0.404083	beta-galactan; beta-glucuronan
GH63_e1	DSLNT	-0.56658	0.253623	223	178	0.0265021	0.086452	-0.56658	alpha-glucan
GH13_e104	DSLNT	-0.40445	0.181086	223	36	0.0265338	0.0864919	-0.40445	sucrose
GH95_e1	DSLNT	-0.426561	0.191124	223	209	0.0266424	0.0865995	-0.426561	pectin; xylan; xyloglucan; host glycan
GH25_e221	DSLNT	-0.744866	0.334872	223	132	0.0271516	0.0876088	-0.744866	-
GH2_e38	DSLNT	-0.334063	0.150268	223	50	0.0272345	0.0876857	-0.334063	-
GH92_e30	DSLNT	-0.500236	0.225368	223	125	0.0274735	0.0880734	-0.500236	host glycan
GH43_e300	DSLNT	-0.46303	0.211054	223	110	0.0292998	0.0923991	-0.46303	-
GH146_e2	DSLNT	-0.377422	0.173532	223	45	0.0307102	0.0955618	-0.377422	-
GH104_e0	DSLNT	-0.675169	0.312321	223	105	0.0317245	0.0975055	-0.675169	-
GH13_e209	DSLNT	0.400251	0.185154	223	39	0.0317287	0.0975055	0.400251	sucrose; starch
GH30_e10	DSLNT	-0.383125	0.178128	223	48	0.0325895	0.0996697	-0.383125	-
GH2_e98	DSLNT	-0.532235	0.248268	223	121	0.0331565	0.100507	-0.532235	-
GH130_e13	DSLNT	-0.501189	0.234505	223	193	0.0336938	0.101514	-0.501189	beta-mannan
GH43_e159	DSLNT	-0.632399	0.296367	223	142	0.033973	0.101942	-0.632399	xylan
GH2_e16	DSLNT	-0.379197	0.178494	223	79	0.034761	0.103469	-0.379197	beta-galactan
GH43_e59	DSLNT	-0.489628	0.230508	223	90	0.0347861	0.103469	-0.489628	xylan
GH105_e39	DSLNT	-0.593052	0.279865	223	143	0.0352167	0.104408	-0.593052	pectin
GH32_e45	DSLNT	0.255473	0.121019	223	36	0.0359099	0.10562	0.255473	-
GH97_e1	DSLNT	-0.508032	0.241136	223	151	0.0362761	0.106416	-0.508032	alpha-glucan
GH3_e88	DSLNT	-0.407102	0.193447	223	97	0.0364842	0.106816	-0.407102	xylan; arabinan; beta-glucan
GH127_e11	DSLNT	0.276966	0.132729	223	23	0.0380774	0.110464	0.276966	-
GH2_e145	DSLNT	-0.459208	0.220605	223	121	0.0385478	0.111394	-0.459208	beta-galactan; pectin
GH127_e2	DSLNT	-0.429978	0.209186	223	98	0.041024	0.116307	-0.429978	-
GH24_e50	DSLNT	-0.374627	0.182513	223	37	0.0413059	0.116789	-0.374627	-
GH32_e129	DSLNT	-0.418919	0.204524	223	76	0.0417327	0.117771	-0.418919	fructan
GH31_e4	DSLNT	0.27068	0.132387	223	23	0.042095	0.11827	0.27068	-
GH2_e119	DSLNT	-0.397597	0.194577	223	84	0.0422162	0.118387	-0.397597	-
GH3_e105	DSLNT	0.445023	0.217953	223	154	0.0423726	0.118675	0.445023	beta-glucan
GH65_e4	DSLNT	-0.539829	0.266819	223	162	0.0442728	0.122686	-0.539829	alpha-glucan
GH2_e5	DSLNT	-0.406522	0.201243	223	76	0.0446009	0.123442	-0.406522	-
GH53_e22	DSLNT	-0.477139	0.237209	223	140	0.0455068	0.125169	-0.477139	arabinogalactan protein
GH120_e3	DSLNT	0.553025	0.277014	223	147	0.0471365	0.127938	0.553025	-
GH18_e35	DSLNT	0.505816	0.253375	223	79	0.0471442	0.127938	0.505816	-
GH32_e73	DSLNT	0.245224	0.123041	223	25	0.047505	0.128761	0.245224	-
GH25_e75	DSLNT	-0.549633	0.276537	223	105	0.0481124	0.129775	-0.549633	-
GH154_e20	DSLNT	-0.377284	0.190079	223	92	0.0484121	0.130426	-0.377284	arabinogalactan protein
GH97_e18	DSLNT	-0.441207	0.223086	223	140	0.0492167	0.131717	-0.441207	alpha-glucan
GH23_e685	DSLNT	0.284638	0.144386	223	96	0.0499471	0.133157	0.284638	-
GH147_e1	LNDFH2+LNDFH3	0.579866	0.166499	223	47	0.000599694	0.00572213	0.579866	beta-galactan
GH35_e8	LNDFH2+LNDFH3	0.624859	0.181411	223	58	0.000686213	0.00633077	0.624859	-
GH2_e14	LNDFH2+LNDFH3	0.68839	0.222037	223	159	0.002188	0.0155498	0.68839	-
GH13_e61	LNDFH2+LNDFH3	-0.537947	0.17931	223	116	0.003013	0.019801	-0.537947	sucrose; starch
GH20_e105	LNDFH2+LNDFH3	-0.809663	0.271002	223	160	0.00313315	0.0202338	-0.809663	host glycan
GH144_e1	LNDFH2+LNDFH3	0.655285	0.226402	223	147	0.00418566	0.0251366	0.655285	beta-glucan
GH13_e4	LNDFH2+LNDFH3	0.724384	0.270955	223	118	0.00807572	0.0401309	0.724384	sucrose
GH73_e162	LNDFH2+LNDFH3	-0.316455	0.119472	223	24	0.00866916	0.0419334	-0.316455	peptidoglycan
GH53_e4	LNDFH2+LNDFH3	0.445227	0.168498	223	37	0.00883091	0.042358	0.445227	-
GH43_e281	LNDFH2+LNDFH3	0.499684	0.189166	223	83	0.00885155	0.0424113	0.499684	-
GH13_e225	LNDFH2+LNDFH3	-0.462324	0.180554	223	197	0.0111254	0.0497739	-0.462324	sucrose; starch
GH2_e137	LNDFH2+LNDFH3	0.467553	0.184014	223	155	0.0117536	0.0513974	0.467553	beta-galactan
GH20_e31	LNDFH2+LNDFH3	-0.292781	0.115378	223	31	0.011861	0.0516222	-0.292781	-
GH43_e210	LNDFH2+LNDFH3	0.547743	0.220093	223	109	0.0135699	0.0570449	0.547743	xylan
GH95_e13	LNDFH2+LNDFH3	0.446314	0.179491	223	62	0.0136491	0.0571751	0.446314	-
GH18_e361	LNDFH2+LNDFH3	-0.674762	0.273124	223	126	0.0142582	0.0592673	-0.674762	-
GH73_e2	LNDFH2+LNDFH3	-0.549839	0.222896	223	93	0.0144037	0.0595542	-0.549839	peptidoglycan
GH29_e4	LNDFH2+LNDFH3	-0.320169	0.131762	223	24	0.0159116	0.0635895	-0.320169	-
GH92_e18	LNDFH2+LNDFH3	0.581388	0.242222	223	158	0.0172254	0.0672942	0.581388	host glycan
GH43_e205	LNDFH2+LNDFH3	0.604322	0.252151	223	116	0.0173889	0.0677316	0.604322	-
GH92_e0	LNDFH2+LNDFH3	0.598945	0.251418	223	158	0.0180657	0.0695172	0.598945	host glycan
GH51_e0	LNDFH2+LNDFH3	0.524951	0.220434	223	203	0.018105	0.0695966	0.524951	arabinan
GH92_e13	LNDFH2+LNDFH3	0.555645	0.233353	223	158	0.0181199	0.0695966	0.555645	host glycan
GH33_e130	LNDFH2+LNDFH3	-0.351667	0.147944	223	28	0.0183177	0.0699432	-0.351667	sialic acid
GH121_e0	LNDFH2+LNDFH3	0.580472	0.245291	223	111	0.0188348	0.0714281	0.580472	-
GH31_e38	LNDFH2+LNDFH3	-0.258213	0.10921	223	23	0.0189393	0.0715199	-0.258213	-
GH33_e9	LNDFH2+LNDFH3	-0.39223	0.166373	223	32	0.0192819	0.0723756	-0.39223	sialic acid
GH23_e884	LNDFH2+LNDFH3	-0.369013	0.156729	223	70	0.019438	0.0727251	-0.369013	-
GH43_e8	LNDFH2+LNDFH3	0.476987	0.20309	223	78	0.0197364	0.0736318	0.476987	beta-galactan
GH73_e33	LNDFH2+LNDFH3	-0.48074	0.204958	223	109	0.0198966	0.0738826	-0.48074	-
GH23_e801	LNDFH2+LNDFH3	-0.288228	0.123007	223	32	0.0200205	0.074219	-0.288228	-
GH109_e5	LNDFH2+LNDFH3	0.490768	0.209683	223	185	0.0201598	0.0745718	0.490768	-
GH171_e3	LNDFH2+LNDFH3	0.606282	0.260185	223	158	0.02071	0.0760162	0.606282	-
GH32_e16	LNDFH2+LNDFH3	0.471391	0.202854	223	162	0.0210576	0.076849	0.471391	fructan
GH20_e50	LNDFH2+LNDFH3	-0.260928	0.113407	223	27	0.0223475	0.0801777	-0.260928	-
GH73_e238	LNDFH2+LNDFH3	-0.360741	0.157033	223	27	0.0225549	0.0807707	-0.360741	peptidoglycan
GH23_e671	LNDFH2+LNDFH3	0.457258	0.199225	223	61	0.0226741	0.0809582	0.457258	-
GH51_e27	LNDFH2+LNDFH3	0.61215	0.267048	223	104	0.0228437	0.081368	0.61215	-
GH133_e1	LNDFH2+LNDFH3	0.535758	0.234164	223	158	0.0230987	0.0821452	0.535758	-
GH24_e98	LNDFH2+LNDFH3	0.616058	0.270181	223	157	0.0235648	0.083337	0.616058	-
GH77_e22	LNDFH2+LNDFH3	0.389464	0.170962	223	157	0.0236914	0.0835858	0.389464	starch
GH23_e209	LNDFH2+LNDFH3	0.379067	0.166438	223	157	0.0237245	0.0836364	0.379067	-
GH43_e0	LNDFH2+LNDFH3	0.583203	0.256168	223	177	0.0237786	0.0837608	0.583203	xylan
GH2_e31	LNDFH2+LNDFH3	0.541631	0.238452	223	109	0.024096	0.0846113	0.541631	-
GH2_e127	LNDFH2+LNDFH3	0.488949	0.215319	223	144	0.0241354	0.0846828	0.488949	beta-galactan
GH28_e25	LNDFH2+LNDFH3	0.479489	0.211613	223	78	0.0244411	0.0853521	0.479489	-
GH23_e63	LNDFH2+LNDFH3	0.557065	0.246316	223	155	0.0247092	0.0860185	0.557065	-
GH73_e88	LNDFH2+LNDFH3	0.564946	0.249834	223	158	0.0247284	0.0860185	0.564946	-
GH146_e3	LNDFH2+LNDFH3	0.5856	0.259079	223	96	0.0247896	0.086164	0.5856	-
GH13_e113	LNDFH2+LNDFH3	0.535487	0.237653	223	156	0.0252398	0.0872439	0.535487	sucrose; starch
GH20_e12	LNDFH2+LNDFH3	0.573821	0.255332	223	159	0.025619	0.0879171	0.573821	host glycan
GH105_e48	LNDFH2+LNDFH3	0.332406	0.148558	223	27	0.026262	0.0888581	0.332406	-
GH32_e50	LNDFH2+LNDFH3	-0.301668	0.134821	223	209	0.0262626	0.0888581	-0.301668	fructan
GH13_e20	LNDFH2+LNDFH3	0.484395	0.216748	223	163	0.0264427	0.0892887	0.484395	sucrose; alpha-glucan
GH36_e71	LNDFH2+LNDFH3	0.237698	0.106604	223	25	0.0267851	0.0898955	0.237698	-
GH57_e10	LNDFH2+LNDFH3	0.523089	0.234983	223	155	0.0270333	0.0905719	0.523089	-
GH30_e11	LNDFH2+LNDFH3	0.493851	0.223515	223	85	0.0281823	0.0936057	0.493851	-
GH35_e43	LNDFH2+LNDFH3	0.558822	0.254867	223	156	0.0293938	0.0962372	0.558822	pectin
GH23_e843	LNDFH2+LNDFH3	0.354546	0.162791	223	42	0.0304851	0.0990099	0.354546	-
GH13_e130	LNDFH2+LNDFH3	-0.28079	0.129037	223	23	0.0306267	0.0993974	-0.28079	sucrose; starch
GH3_e57	LNDFH2+LNDFH3	0.605858	0.279646	223	155	0.0313564	0.10103	0.605858	beta-glucan
GH33_e24	LNDFH2+LNDFH3	-0.716666	0.332157	223	103	0.0320514	0.102525	-0.716666	sialic acid
GH73_e80	LNDFH2+LNDFH3	-0.352143	0.163652	223	113	0.0325137	0.103634	-0.352143	-
GH51_e3	LNDFH2+LNDFH3	0.562387	0.261654	223	78	0.032708	0.104179	0.562387	-
GH2_e30	LNDFH2+LNDFH3	0.550168	0.256876	223	158	0.0333217	0.105202	0.550168	-
GH33_e105	LNDFH2+LNDFH3	-0.364609	0.170522	223	61	0.0336144	0.105632	-0.364609	sialic acid
GH3_e10	LNDFH2+LNDFH3	0.436628	0.204824	223	136	0.0341487	0.106634	0.436628	beta-glucan
GH43_e10	LNDFH2+LNDFH3	0.426729	0.200518	223	76	0.0344486	0.106913	0.426729	-
GH51_e2	LNDFH2+LNDFH3	0.568417	0.267102	223	63	0.0344522	0.106913	0.568417	-
GH28_e6	LNDFH2+LNDFH3	0.424234	0.199678	223	83	0.0347472	0.107598	0.424234	-
GH32_e130	LNDFH2+LNDFH3	0.472986	0.222785	223	87	0.0348764	0.107848	0.472986	-
GH43_e236	LNDFH2+LNDFH3	0.540522	0.2551	223	154	0.0352338	0.108427	0.540522	-
GH31_e85	LNDFH2+LNDFH3	0.441834	0.209676	223	116	0.0362415	0.11046	0.441834	polyphenol
GH25_e218	LNDFH2+LNDFH3	0.351455	0.167135	223	47	0.0366289	0.110882	0.351455	-
GH25_e66	LNDFH2+LNDFH3	0.301441	0.143422	223	39	0.0367205	0.111009	0.301441	-
GH105_e32	LNDFH2+LNDFH3	0.532548	0.254635	223	76	0.0376489	0.112758	0.532548	-
GH36_e24	LNDFH2+LNDFH3	0.392587	0.187686	223	153	0.0376208	0.112758	0.392587	alpha-galactan
GH26_e35	LNDFH2+LNDFH3	0.336278	0.160832	223	44	0.0376993	0.112811	0.336278	-
GH97_e19	LNDFH2+LNDFH3	0.233686	0.111937	223	35	0.03799	0.113309	0.233686	-
GH97_e1	LNDFH2+LNDFH3	0.503558	0.242259	223	151	0.0388254	0.114726	0.503558	alpha-glucan
GH23_e42	LNDFH2+LNDFH3	-0.369489	0.178385	223	186	0.0395081	0.116434	-0.369489	-
GH13_e102	LNDFH2+LNDFH3	0.381406	0.184953	223	151	0.0403763	0.117901	0.381406	sucrose; starch
GH16_e5	LNDFH2+LNDFH3	-0.206867	0.100497	223	24	0.0407357	0.118553	-0.206867	carrageenan
GH43_e310	LNDFH2+LNDFH3	0.490127	0.238527	223	143	0.0410902	0.118972	0.490127	beta-galactan
GH51_e47	LNDFH2+LNDFH3	0.59869	0.294087	223	167	0.0429847	0.123256	0.59869	arabinan
GH43_e249	LNDFH2+LNDFH3	0.825441	0.406129	223	111	0.0433196	0.124057	0.825441	xylan
GH25_e236	LNDFH2+LNDFH3	0.294718	0.145095	223	52	0.043448	0.124265	0.294718	-
GH101_e2	LNDFH2+LNDFH3	-0.322463	0.158938	223	27	0.0436889	0.124554	-0.322463	host glycan
GH173_e1	LNDFH2+LNDFH3	0.295946	0.14592	223	42	0.0437625	0.124634	0.295946	-
GH33_e121	LNDFH2+LNDFH3	0.36996	0.183347	223	152	0.0448369	0.127176	0.36996	sialic acid
GH23_e685	LNDFH2+LNDFH3	-0.290617	0.144977	223	96	0.0462458	0.12985	-0.290617	-
GH30_e37	LNDFH2+LNDFH3	0.414391	0.207216	223	102	0.0467624	0.130478	0.414391	-
GH76_e12	LNDFH2+LNDFH3	-0.249803	0.126022	223	87	0.0487104	0.134482	-0.249803	-
GH27_e3	LNDFH2+LNDFH3	0.416786	0.210399	223	145	0.0488566	0.134802	0.416786	alpha-galactan
GH115_e4	LNDFH2+LNDFH3	0.532832	0.270274	223	135	0.0499372	0.137236	0.532832	arabinogalactan protein
GH109_e1	LNDFH1	-0.713801	0.245111	223	132	0.00396258	0.0249396	-0.713801	host glycan
GH16_e21	LNDFH1	0.650966	0.230243	223	52	0.00513107	0.0302835	0.650966	carrageenan
GH73_e135	LNDFH1	0.425466	0.153354	223	45	0.00601009	0.0339	0.425466	-
GH43_e300	LNDFH1	-0.578685	0.211846	223	110	0.00681843	0.0371884	-0.578685	-
GH91_e1	LNDFH1	0.503251	0.188787	223	53	0.00825806	0.0425747	0.503251	-
GH92_e38	LNDFH1	-0.651673	0.251974	223	105	0.0103528	0.0495513	-0.651673	-
GH16_e72	LNDFH1	0.442517	0.175378	223	45	0.0123419	0.0556074	0.442517	host glycan
GH116_e4	LNDFH1	0.355324	0.141674	223	49	0.012869	0.0571729	0.355324	-
GH97_e27	LNDFH1	-0.474514	0.189858	223	91	0.0131811	0.058096	-0.474514	-
GH92_e20	LNDFH1	-0.556982	0.224099	223	123	0.0136912	0.0595201	-0.556982	host glycan
GH43_e74	LNDFH1	-0.523945	0.211042	223	108	0.0137949	0.0597377	-0.523945	-
GH91_e2	LNDFH1	0.566057	0.229761	223	54	0.014526	0.0618811	0.566057	-
GH31_e66	LNDFH1	-0.498902	0.204263	223	113	0.015384	0.0638872	-0.498902	xyloglucan
GH85_e17	LNDFH1	0.310267	0.128686	223	62	0.0167355	0.0676097	0.310267	host glycan
GH20_e110	LNDFH1	-0.46458	0.194546	223	83	0.0177922	0.0705986	-0.46458	-
GH31_e29	LNDFH1	-0.449694	0.189456	223	81	0.0184837	0.0724392	-0.449694	-
GH31_e85	LNDFH1	-0.492001	0.210297	223	116	0.0202111	0.0773717	-0.492001	polyphenol
GH76_e17	LNDFH1	-0.459212	0.196402	223	81	0.020287	0.0775289	-0.459212	-
GH95_e19	LNDFH1	-0.445054	0.191098	223	109	0.0207786	0.0787996	-0.445054	-
GH123_e3	LNDFH1	-0.428182	0.184579	223	80	0.0212785	0.0802173	-0.428182	-
GH35_e21	LNDFH1	0.49064	0.212201	223	93	0.0217026	0.0813496	0.49064	-
GH78_e6	LNDFH1	-0.497059	0.215568	223	117	0.0220612	0.082126	-0.497059	-
GH16_e128	LNDFH1	-0.512951	0.223668	223	84	0.0227805	0.0840869	-0.512951	-
GH2_e68	LNDFH1	-0.473637	0.207364	223	83	0.0233292	0.0854892	-0.473637	-
GH94_e8	LNDFH1	0.465057	0.203704	223	63	0.0233944	0.0856578	0.465057	cellulose
GH120_e3	LNDFH1	0.632442	0.278977	223	147	0.0243708	0.0878612	0.632442	-
GH23_e928	LNDFH1	0.631644	0.281196	223	83	0.025689	0.0913756	0.631644	-
GH5_e263	LNDFH1	0.364461	0.162498	223	40	0.0259117	0.0917827	0.364461	xyloglucan; beta-glucan
GH20_e47	LNDFH1	-0.478818	0.214177	223	81	0.0263901	0.0930333	-0.478818	host glycan
GH23_e44	LNDFH1	-0.524512	0.234792	223	89	0.0265024	0.0931346	-0.524512	-
GH78_e0	LNDFH1	-0.541422	0.242325	223	174	0.0264798	0.0931346	-0.541422	alpha-rhamnoside
GH38_e22	LNDFH1	-0.431867	0.195665	223	95	0.0283451	0.0977189	-0.431867	-
GH2_e148	LNDFH1	0.29111	0.13229	223	35	0.028818	0.0986274	0.29111	-
GH78_e66	LNDFH1	-0.552732	0.251632	223	88	0.029104	0.0991143	-0.552732	-
GH92_e30	LNDFH1	-0.499954	0.227607	223	125	0.0291049	0.0991143	-0.499954	host glycan
GH38_e23	LNDFH1	-0.454914	0.208508	223	114	0.0301964	0.101245	-0.454914	-
GH28_e92	LNDFH1	-0.444503	0.204863	223	81	0.0311066	0.103462	-0.444503	-
GH23_e927	LNDFH1	0.355877	0.164673	223	27	0.031777	0.104965	0.355877	-
GH1_e26	LNDFH1	-0.334272	0.155415	223	30	0.0325893	0.106857	-0.334272	-
GH73_e30	LNDFH1	-0.441196	0.205289	223	87	0.0327244	0.107142	-0.441196	-
GH43_e45	LNDFH1	0.293092	0.137729	223	43	0.0344569	0.111261	0.293092	-
GH2_e74	LNDFH1	-0.511348	0.240517	223	82	0.034625	0.111481	-0.511348	alpha-mannan
GH24_e26	LNDFH1	-0.396349	0.186378	223	39	0.0345788	0.111481	-0.396349	-
GH33_e33	LNDFH1	0.30026	0.141821	223	35	0.0353776	0.113087	0.30026	-
GH25_e18	LNDFH1	0.203698	0.0965034	223	27	0.0359307	0.114409	0.203698	-
GH32_e73	LNDFH1	0.261491	0.124103	223	25	0.0362573	0.114828	0.261491	-
GH23_e361	LNDFH1	-0.432145	0.205191	223	51	0.0363433	0.114937	-0.432145	-
GH2_e13	LNDFH1	0.464879	0.221809	223	64	0.037249	0.116636	0.464879	beta-galactan
GH66_e0	LNDFH1	0.331928	0.159148	223	104	0.0381737	0.118621	0.331928	alpha-glucan
GH172_e20	LNDFH1	-0.472348	0.22741	223	121	0.0389664	0.120299	-0.472348	-
GH127_e11	LNDFH1	0.277408	0.134038	223	23	0.0396661	0.121292	0.277408	-
GH29_e59	LNDFH1	0.32212	0.156551	223	48	0.0408182	0.123732	0.32212	host glycan
GH3_e10	LNDFH1	-0.4233	0.206057	223	136	0.0411405	0.124371	-0.4233	beta-glucan
GH2_e130	LNDFH1	-0.465867	0.227399	223	91	0.0416923	0.125632	-0.465867	-
GH43_e282	LNDFH1	-0.367489	0.179476	223	32	0.0418018	0.125857	-0.367489	-
GH29_e26	LNDFH1	0.269564	0.132852	223	35	0.0436687	0.130012	0.269564	-
GH31_e32	LNDFH1	-0.386386	0.190512	223	64	0.0437623	0.130012	-0.386386	-
GH30_e41	LNDFH1	-0.457559	0.227046	223	123	0.0451041	0.132838	-0.457559	beta-glucan
GH29_e27	LNDFH1	0.34045	0.168984	223	39	0.0451652	0.132905	0.34045	-
GH29_e53	LNDFH1	-0.46385	0.231021	223	149	0.0458959	0.134282	-0.46385	host glycan
GH43_e55	LNDFH1	-0.459927	0.229772	223	103	0.0465603	0.135338	-0.459927	-
GH29_e33	LNDFH1	0.375864	0.188102	223	35	0.0469385	0.135832	0.375864	-
GH85_e2	LNDFH1	0.616505	0.308532	223	75	0.0469387	0.135832	0.616505	-
GH127_e1	LNDFH1	-0.544675	0.273079	223	159	0.047336	0.136171	-0.544675	-
GH95_e14	LNDFH1	0.547324	0.274832	223	76	0.0476759	0.136972	0.547324	-
GH136_e1	LNDFH1	-0.291051	0.146342	223	32	0.0479698	0.137462	-0.291051	-
GH38_e12	LNDFH1	0.344403	0.173995	223	120	0.0490308	0.139605	0.344403	alpha-mannan
GH92_e17	LNDFH1	0.390058	0.197626	223	121	0.0496768	0.140997	0.390058	host glycan
GH13_e225	LNFP2+LNFP3	-0.607884	0.178114	223	197	0.000766176	0.0070457	-0.607884	sucrose; starch
GH95_e13	LNFP2+LNFP3	0.519412	0.178142	223	62	0.00391945	0.0244609	0.519412	-
GH32_e50	LNFP2+LNFP3	-0.387867	0.133474	223	209	0.00403912	0.0250673	-0.387867	fructan
GH2_e14	LNFP2+LNFP3	0.643059	0.222106	223	159	0.00417365	0.0255114	0.643059	-
GH73_e2	LNFP2+LNFP3	-0.639343	0.221247	223	93	0.00424522	0.0258425	-0.639343	peptidoglycan
GH146_e3	LNFP2+LNFP3	0.707963	0.257036	223	96	0.00637779	0.034117	0.707963	-
GH2_e137	LNFP2+LNFP3	0.497607	0.183198	223	155	0.00713276	0.0370438	0.497607	beta-galactan
GH13_e61	LNFP2+LNFP3	-0.481848	0.179595	223	116	0.00785679	0.0397388	-0.481848	sucrose; starch
GH73_e145	LNFP2+LNFP3	-0.536004	0.200187	223	177	0.00798159	0.0402786	-0.536004	peptidoglycan
GH23_e42	LNFP2+LNFP3	-0.463773	0.176934	223	186	0.00938025	0.0454776	-0.463773	-
GH144_e1	LNFP2+LNFP3	0.581084	0.226769	223	147	0.0110678	0.0504793	0.581084	beta-glucan
GH43_e281	LNFP2+LNFP3	0.484033	0.188886	223	83	0.0110639	0.0504793	0.484033	-
GH109_e5	LNFP2+LNFP3	0.524014	0.208798	223	185	0.0128112	0.0556943	0.524014	-
GH51_e0	LNFP2+LNFP3	0.545607	0.219662	223	203	0.0137503	0.0581875	0.545607	arabinan
GH2_e31	LNFP2+LNFP3	0.582144	0.237428	223	109	0.0149977	0.0612556	0.582144	-
GH20_e105	LNFP2+LNFP3	-0.664917	0.272132	223	160	0.0153461	0.0623356	-0.664917	host glycan
GH33_e105	LNFP2+LNFP3	-0.413037	0.169597	223	61	0.0156788	0.0631759	-0.413037	sialic acid
GH29_e1	LNFP2+LNFP3	-0.509497	0.211679	223	116	0.0169202	0.0669353	-0.509497	host glycan
GH97_e19	LNFP2+LNFP3	0.266562	0.111325	223	35	0.0174917	0.0681918	0.266562	-
GH43_e8	LNFP2+LNFP3	0.48446	0.20251	223	78	0.0175932	0.0684674	0.48446	beta-galactan
GH23_e361	LNFP2+LNFP3	-0.483177	0.203065	223	51	0.018202	0.0701629	-0.483177	-
GH33_e24	LNFP2+LNFP3	-0.78654	0.330617	223	103	0.0182221	0.0701663	-0.78654	sialic acid
GH51_e2	LNFP2+LNFP3	0.62842	0.26583	223	63	0.0189579	0.0720304	0.62842	-
GH2_e127	LNFP2+LNFP3	0.505531	0.214615	223	144	0.0193842	0.0732622	0.505531	beta-galactan
GH32_e16	LNFP2+LNFP3	0.468797	0.202384	223	162	0.021467	0.0790553	0.468797	fructan
GH105_e32	LNFP2+LNFP3	0.586557	0.253467	223	76	0.0215915	0.079287	0.586557	-
GH136_e10	LNFP2+LNFP3	0.660607	0.287605	223	99	0.0225724	0.0817745	0.660607	human milk polysaccharide
GH28_e25	LNFP2+LNFP3	0.481967	0.211069	223	78	0.023367	0.0838812	0.481967	-
GH73_e162	LNFP2+LNFP3	-0.273065	0.119668	223	24	0.0234633	0.0840454	-0.273065	peptidoglycan
GH25_e0	LNFP2+LNFP3	-0.403132	0.177314	223	185	0.0239672	0.0853017	-0.403132	-
GH35_e43	LNFP2+LNFP3	0.573723	0.254091	223	156	0.0249394	0.0877167	0.573723	pectin
GH73_e33	LNFP2+LNFP3	-0.457215	0.204702	223	109	0.0265276	0.091209	-0.457215	-
GH23_e843	LNFP2+LNFP3	0.360896	0.162329	223	42	0.0272261	0.0930364	0.360896	-
GH43_e205	LNFP2+LNFP3	0.560277	0.251999	223	116	0.0272197	0.0930364	0.560277	-
GH36_e71	LNFP2+LNFP3	0.236342	0.106357	223	25	0.0272998	0.0931012	0.236342	-
GH23_e884	LNFP2+LNFP3	-0.346672	0.156579	223	70	0.027862	0.094413	-0.346672	-
GH43_e236	LNFP2+LNFP3	0.562354	0.25426	223	154	0.0280234	0.0946721	0.562354	-
GH23_e63	LNFP2+LNFP3	0.542474	0.245862	223	155	0.0283985	0.0956714	0.542474	-
GH43_e182	LNFP2+LNFP3	0.57497	0.261654	223	89	0.0290416	0.097068	0.57497	-
GH57_e10	LNFP2+LNFP3	0.515145	0.234489	223	155	0.0290823	0.097068	0.515145	-
GH43_e0	LNFP2+LNFP3	0.560129	0.255777	223	177	0.0295916	0.0978929	0.560129	xylan
GH43_e210	LNFP2+LNFP3	0.482391	0.220253	223	109	0.0295728	0.0978929	0.482391	xylan
GH13_e113	LNFP2+LNFP3	0.518863	0.23724	223	156	0.0298002	0.0980794	0.518863	sucrose; starch
GH29_e4	LNFP2+LNFP3	-0.287043	0.131788	223	24	0.0304739	0.0996271	-0.287043	-
GH23_e209	LNFP2+LNFP3	0.361587	0.166209	223	157	0.0306682	0.100042	0.361587	-
GH20_e112	LNFP2+LNFP3	0.393915	0.181772	223	147	0.0313123	0.101625	0.393915	host glycan
GH1_e26	LNFP2+LNFP3	0.334071	0.154205	223	30	0.0313639	0.101716	0.334071	-
GH136_e29	LNFP2+LNFP3	0.224761	0.104401	223	39	0.0324266	0.104027	0.224761	-
GH23_e112	LNFP2+LNFP3	-0.392076	0.182357	223	190	0.0326531	0.104303	-0.392076	-
GH77_e22	LNFP2+LNFP3	0.366725	0.170774	223	157	0.0328629	0.104698	0.366725	starch
GH28_e44	LNFP2+LNFP3	0.559832	0.261229	223	98	0.0332155	0.105194	0.559832	-
GH33_e130	LNFP2+LNFP3	-0.316838	0.147942	223	28	0.0333325	0.105397	-0.316838	sialic acid
GH2_e30	LNFP2+LNFP3	0.54388	0.25631	223	158	0.0349694	0.108664	0.54388	-
GH85_e0	LNFP2+LNFP3	-0.384196	0.182654	223	49	0.0365766	0.111864	-0.384196	host glycan
GH92_e0	LNFP2+LNFP3	0.52843	0.251527	223	158	0.0367996	0.112315	0.52843	host glycan
GH35_e8	LNFP2+LNFP3	0.385825	0.18399	223	58	0.0371472	0.113066	0.385825	-
GH51_e27	LNFP2+LNFP3	0.559746	0.266922	223	104	0.0371427	0.113066	0.559746	-
GH3_e57	LNFP2+LNFP3	0.584746	0.279169	223	155	0.0373621	0.113487	0.584746	beta-glucan
GH33_e9	LNFP2+LNFP3	-0.348211	0.166414	223	32	0.0375571	0.113924	-0.348211	sialic acid
GH25_e114	LNFP2+LNFP3	-0.501153	0.239995	223	122	0.0379427	0.114548	-0.501153	-
GH33_e121	LNFP2+LNFP3	0.381541	0.182791	223	152	0.0380224	0.114711	0.381541	sialic acid
GH92_e13	LNFP2+LNFP3	0.486931	0.233485	223	158	0.0381885	0.115056	0.486931	host glycan
GH18_e361	LNFP2+LNFP3	-0.566775	0.273578	223	126	0.0394693	0.117546	-0.566775	-
GH92_e18	LNFP2+LNFP3	0.502147	0.242441	223	158	0.0395161	0.117546	0.502147	host glycan
GH171_e3	LNFP2+LNFP3	0.538764	0.260229	223	158	0.0395976	0.11771	0.538764	-
GH13_e20	LNFP2+LNFP3	0.44787	0.216578	223	163	0.0398257	0.117928	0.44787	sucrose; alpha-glucan
GH121_e0	LNFP2+LNFP3	0.504023	0.245465	223	111	0.0412332	0.121197	0.504023	-
GH133_e1	LNFP2+LNFP3	0.480074	0.234145	223	158	0.0415287	0.121835	0.480074	-
GH43_e10	LNFP2+LNFP3	0.410382	0.200185	223	76	0.0415595	0.121835	0.410382	-
GH31_e38	LNFP2+LNFP3	-0.223879	0.10929	223	23	0.041711	0.122118	-0.223879	-
GH20_e14	LNFP2+LNFP3	0.366713	0.180448	223	48	0.043342	0.125005	0.366713	host glycan
GH28_e6	LNFP2+LNFP3	0.401403	0.199407	223	83	0.0453468	0.129529	0.401403	-
GH73_e88	LNFP2+LNFP3	0.502527	0.249834	223	158	0.0455102	0.129912	0.502527	-
GH20_e12	LNFP2+LNFP3	0.512939	0.255302	223	159	0.0457545	0.130276	0.512939	host glycan
GH36_e24	LNFP2+LNFP3	0.374643	0.187396	223	153	0.0468278	0.132234	0.374643	alpha-galactan
GH27_e1	LNFP2+LNFP3	0.513963	0.257507	223	112	0.0471873	0.132649	0.513963	-
GH24_e98	LNFP2+LNFP3	0.53725	0.270291	223	157	0.0480995	0.134125	0.53725	-
GH27_e3	LNFP2+LNFP3	0.416325	0.209891	223	145	0.0485632	0.134743	0.416325	alpha-galactan
GH33_e105	LNFP5	-0.535291	0.167768	223	61	0.00162866	0.0126214	-0.535291	sialic acid
GH23_e843	LNFP5	0.508503	0.160263	223	42	0.00172674	0.0132661	0.508503	-
GH73_e2	LNFP5	-0.655697	0.220695	223	93	0.00330061	0.0215022	-0.655697	peptidoglycan
GH1_e26	LNFP5	0.441125	0.152736	223	30	0.0042657	0.0259317	0.441125	-
GH105_e48	LNFP5	0.42359	0.146903	223	27	0.00432723	0.0261742	0.42359	-
GH105_e15	LNFP5	0.373933	0.130544	223	29	0.0045859	0.027503	0.373933	-
GH25_e66	LNFP5	0.387017	0.141912	223	39	0.00690826	0.0365163	0.387017	-
GH97_e19	LNFP5	0.298245	0.11079	223	35	0.00765423	0.0394303	0.298245	-
GH13_e225	LNFP5	-0.479078	0.17964	223	197	0.00823001	0.0412983	-0.479078	sucrose; starch
GH136_e29	LNFP5	0.27495	0.103693	223	39	0.00860024	0.0426756	0.27495	-
GH36_e71	LNFP5	0.2654	0.105884	223	25	0.0129229	0.0558529	0.2654	-
GH159_e6	LNFP5	0.331844	0.133104	223	49	0.0134069	0.0572231	0.331844	-
GH25_e218	LNFP5	0.406621	0.165904	223	47	0.0150358	0.0617506	0.406621	-
GH2_e78	LNFP5	0.413415	0.171597	223	70	0.0168179	0.0668357	0.413415	-
GH105_e32	LNFP5	0.603627	0.252908	223	76	0.0178527	0.0700468	0.603627	-
GH23_e671	LNFP5	0.472632	0.198278	223	61	0.0179978	0.0702877	0.472632	-
GH73_e116	LNFP5	0.4361	0.183999	223	51	0.0186541	0.0718249	0.4361	-
GH39_e6	LNFP5	-0.35906	0.151877	223	28	0.0189501	0.0723578	-0.35906	-
GH78_e0	LNFP5	0.565308	0.239824	223	174	0.0192999	0.0732541	0.565308	alpha-rhamnoside
GH73_e162	LNFP5	-0.280784	0.119409	223	24	0.0195921	0.0739226	-0.280784	peptidoglycan
GH20_e105	LNFP5	-0.637993	0.272024	223	160	0.019907	0.0747856	-0.637993	host glycan
GH25_e236	LNFP5	0.331323	0.144164	223	52	0.0224966	0.0819665	0.331323	-
GH33_e24	LNFP5	-0.757382	0.33044	223	103	0.0228578	0.0827411	-0.757382	sialic acid
GH27_e1	LNFP5	0.574104	0.256544	223	112	0.026243	0.0915016	0.574104	-
GH2_e119	LNFP5	0.434511	0.194322	223	84	0.0263624	0.0917026	0.434511	-
GH43_e182	LNFP5	0.583443	0.261182	223	89	0.0265076	0.0917539	0.583443	-
GH43_e210	LNFP5	0.490676	0.219844	223	109	0.0266373	0.091941	0.490676	xylan
GH13_e4	LNFP5	0.6048	0.271229	223	118	0.0267771	0.0923521	0.6048	sucrose
GH13_e61	LNFP5	-0.400763	0.18024	223	116	0.0272086	0.0932902	-0.400763	sucrose; starch
GH30_e3	LNFP5	0.383196	0.173383	223	36	0.0281368	0.0954848	0.383196	beta-glucuronan
GH2_e14	LNFP5	0.491741	0.223542	223	159	0.0288738	0.0972501	0.491741	-
GH32_e50	LNFP5	-0.295179	0.134358	223	209	0.0290772	0.0977364	-0.295179	fructan
GH23_e42	LNFP5	-0.388461	0.177502	223	186	0.0296964	0.0992287	-0.388461	-
GH51_e0	LNFP5	0.47717	0.220066	223	203	0.0312183	0.102402	0.47717	arabinan
GH43_e111	LNFP5	0.502938	0.23274	223	119	0.0317899	0.104022	0.502938	xylan
GH23_e884	LNFP5	-0.334704	0.156467	223	70	0.0335365	0.108067	-0.334704	-
GH28_e26	LNFP5	0.416787	0.194838	223	42	0.0335356	0.108067	0.416787	-
GH28_e21	LNFP5	0.331197	0.15582	223	24	0.0346693	0.110524	0.331197	-
GH156_e2	LNFP5	0.194983	0.0920362	223	32	0.0352605	0.111354	0.194983	-
GH42_e20	LNFP5	-0.458294	0.219951	223	175	0.03836	0.11756	-0.458294	arabinogalactan protein
GH136_e10	LNFP5	0.597679	0.287811	223	99	0.0390075	0.118809	0.597679	human milk polysaccharide
GH78_e82	LNFP5	0.21943	0.105912	223	30	0.0394594	0.119613	0.21943	-
GH27_e45	LNFP5	0.455557	0.220221	223	81	0.0397594	0.120147	0.455557	-
GH76_e12	LNFP5	-0.257418	0.125459	223	87	0.0413839	0.12368	-0.257418	-
GH29_e1	LNFP5	-0.428672	0.212186	223	116	0.0445792	0.130561	-0.428672	host glycan
GH88_e26	LNFP5	0.41383	0.204892	223	58	0.0446333	0.130561	0.41383	-
GH95_e13	LNFP5	0.358926	0.179683	223	62	0.0470089	0.134969	0.358926	-
GH16_e88	LNFP5	0.23057	0.11627	223	29	0.0486162	0.137983	0.23057	-
GH42_e34	LNFP5	-0.166222	0.0838617	223	29	0.0487244	0.138202	-0.166222	arabinogalactan protein
GH43_e111	LNFP1	-0.785884	0.233525	223	119	0.000903429	0.00792457	-0.785884	xylan
GH130_e13	LNFP1	-0.755552	0.23592	223	193	0.00156567	0.0120495	-0.755552	beta-mannan
GH43_e74	LNFP1	-0.652138	0.211369	223	108	0.00229674	0.0161424	-0.652138	-
GH2_e16	LNFP1	-0.547908	0.179937	223	79	0.00261334	0.0179056	-0.547908	beta-galactan
GH23_e884	LNFP1	0.478097	0.157697	223	70	0.00272594	0.0184601	0.478097	-
GH2_e145	LNFP1	-0.662153	0.222502	223	121	0.00325051	0.0208407	-0.662153	beta-galactan; pectin
GH5_e108	LNFP1	-0.741741	0.251944	223	67	0.00359015	0.0222518	-0.741741	beta-glucan
GH51_e19	LNFP1	-0.670039	0.227695	223	197	0.00360542	0.0222518	-0.670039	arabinan
GH78_e85	LNFP1	-0.743686	0.261445	223	115	0.00487125	0.0279556	-0.743686	-
GH95_e19	LNFP1	-0.542721	0.191714	223	109	0.00507608	0.0288508	-0.542721	-
GH116_e6	LNFP1	-0.510513	0.184013	223	75	0.00601146	0.0323515	-0.510513	-
GH29_e4	LNFP1	0.366345	0.133159	223	24	0.00643747	0.0338111	0.366345	-
GH2_e127	LNFP1	-0.583157	0.21742	223	144	0.00787487	0.038963	-0.583157	beta-galactan
GH13_e188	LNFP1	-0.448423	0.16938	223	68	0.00870263	0.0417876	-0.448423	sucrose
GH76_e12	LNFP1	0.334873	0.126968	223	87	0.00895446	0.0424932	0.334873	-
GH73_e238	LNFP1	0.417234	0.158708	223	27	0.00917477	0.0432107	0.417234	peptidoglycan
GH172_e6	LNFP1	-0.496444	0.190331	223	65	0.00972825	0.0444762	-0.496444	-
GH154_e0	LNFP1	0.423427	0.163207	223	49	0.010118	0.0453578	0.423427	-
GH153_e1	LNFP1	-0.777478	0.299962	223	174	0.0101894	0.0455407	-0.777478	exo-polysaccharide
GH27_e45	LNFP1	-0.570434	0.223111	223	81	0.011246	0.0489376	-0.570434	-
GH18_e118	LNFP1	-0.656381	0.258199	223	124	0.0117115	0.0501795	-0.656381	-
GH43_e259	LNFP1	-0.635662	0.250583	223	123	0.0118887	0.0507433	-0.635662	xylan
GH23_e801	LNFP1	0.315351	0.124516	223	32	0.0120251	0.0512274	0.315351	-
GH28_e123	LNFP1	-0.605895	0.239752	223	84	0.0122077	0.0517578	-0.605895	-
GH31_e66	LNFP1	-0.520143	0.205915	223	113	0.012247	0.0518401	-0.520143	xyloglucan
GH13_e130	LNFP1	0.326782	0.130439	223	23	0.0129677	0.053903	0.326782	sucrose; starch
GH43_e180	LNFP1	-0.574978	0.230676	223	97	0.013426	0.0552412	-0.574978	-
GH31_e32	LNFP1	-0.476065	0.191338	223	64	0.0135925	0.0556183	-0.476065	-
GH172_e20	LNFP1	-0.559857	0.228598	223	121	0.0151109	0.0598525	-0.559857	-
GH3_e10	LNFP1	-0.50181	0.207149	223	136	0.0162327	0.062876	-0.50181	beta-glucan
GH30_e11	LNFP1	-0.542296	0.226287	223	85	0.0173966	0.0660106	-0.542296	-
GH31_e38	LNFP1	0.265112	0.110743	223	23	0.0175156	0.066027	0.265112	-
GH172_e19	LNFP1	-0.418901	0.17636	223	64	0.0184035	0.0676617	-0.418901	-
GH97_e1	LNFP1	-0.580658	0.245024	223	151	0.0186701	0.068416	-0.580658	alpha-glucan
GH23_e204	LNFP1	0.223819	0.0947147	223	27	0.0190028	0.0694068	0.223819	-
GH2_e119	LNFP1	-0.465768	0.197624	223	84	0.0193174	0.0702109	-0.465768	-
GH78_e30	LNFP1	-0.631113	0.267741	223	114	0.0193001	0.0702109	-0.631113	alpha-rhamnoside
GH16_e21	LNFP1	0.550268	0.233586	223	52	0.0193731	0.0702658	0.550268	carrageenan
GH105_e32	LNFP1	-0.604217	0.257639	223	76	0.0199147	0.0715068	-0.604217	-
GH43_e65	LNFP1	-0.300567	0.128248	223	56	0.0199969	0.071663	-0.300567	-
GH73_e36	LNFP1	-0.473179	0.201995	223	86	0.0200547	0.071663	-0.473179	-
GH25_e239	LNFP1	0.266273	0.113763	223	55	0.0201566	0.0717967	0.266273	-
GH55_e1	LNFP1	-0.377543	0.161264	223	57	0.0201273	0.0717967	-0.377543	-
GH146_e0	LNFP1	-0.519205	0.222269	223	182	0.0204029	0.072385	-0.519205	arabinan
GH5_e100	LNFP1	-0.350243	0.150272	223	67	0.0206813	0.0731781	-0.350243	beta-glucan
GH3_e85	LNFP1	0.219691	0.0943474	223	28	0.0208	0.0733265	0.219691	-
GH74_e0	LNFP1	-0.326326	0.14012	223	56	0.0207796	0.0733265	-0.326326	xyloglucan
GH20_e50	LNFP1	0.266799	0.115012	223	27	0.0212804	0.0747245	0.266799	-
GH123_e8	LNFP1	0.329781	0.142701	223	29	0.0217679	0.076017	0.329781	host glycan
GH158_e5	LNFP1	-0.305094	0.133179	223	54	0.0229272	0.0791352	-0.305094	beta-glucan
GH63_e18	LNFP1	-0.534154	0.233911	223	122	0.02336	0.0802561	-0.534154	-
GH42_e15	LNFP1	-0.292845	0.128766	223	61	0.0239248	0.0816928	-0.292845	-
GH35_e8	LNFP1	-0.423543	0.186766	223	58	0.0243231	0.0826725	-0.423543	-
GH53_e4	LNFP1	-0.38815	0.171631	223	37	0.0247125	0.0836133	-0.38815	-
GH5_e11	LNFP1	-0.293327	0.130162	223	56	0.0252193	0.0850699	-0.293327	-
GH23_e685	LNFP1	0.329952	0.146715	223	96	0.0255164	0.0857736	0.329952	-
GH78_e66	LNFP1	-0.570752	0.25377	223	88	0.025506	0.0857736	-0.570752	-
GH18_e225	LNFP1	-0.353747	0.157606	223	61	0.0258042	0.0863241	-0.353747	-
GH147_e1	LNFP1	-0.384171	0.171562	223	47	0.0261487	0.0870191	-0.384171	beta-galactan
GH136_e29	LNFP1	-0.23718	0.106066	223	39	0.0263554	0.0875105	-0.23718	-
GH74_e6	LNFP1	-0.382388	0.171441	223	59	0.0267375	0.0883189	-0.382388	-
GH2_e35	LNFP1	-0.434347	0.19598	223	68	0.027706	0.0905781	-0.434347	beta-glucuronan
GH18_e166	LNFP1	-0.566743	0.256288	223	102	0.0280502	0.0913681	-0.566743	-
GH30_e67	LNFP1	-0.523401	0.23746	223	106	0.0285586	0.0926855	-0.523401	beta-fucosides
GH2_e130	LNFP1	-0.503342	0.229127	223	91	0.0290896	0.0938617	-0.503342	-
GH43_e55	LNFP1	-0.506285	0.231439	223	103	0.0297656	0.0954899	-0.506285	-
GH33_e137	LNFP1	-0.30271	0.138496	223	45	0.0299031	0.0957241	-0.30271	-
GH53_e19	LNFP1	-0.360281	0.165163	223	47	0.0302257	0.0963416	-0.360281	-
GH30_e41	LNFP1	-0.498581	0.228739	223	123	0.0303517	0.0965688	-0.498581	beta-glucan
GH78_e28	LNFP1	-0.523316	0.240473	223	100	0.030615	0.0973042	-0.523316	-
GH20_e31	LNFP1	0.255616	0.117482	223	31	0.0306459	0.0973329	0.255616	-
GH33_e9	LNFP1	0.367067	0.169081	223	32	0.0310148	0.0981548	0.367067	sialic acid
GH2_e31	LNFP1	-0.520703	0.242166	223	109	0.032641	0.101926	-0.520703	-
GH28_e12	LNFP1	-0.602413	0.280429	223	113	0.0328021	0.102286	-0.602413	-
GH117_e14	LNFP1	-0.398749	0.185799	223	58	0.0329672	0.102657	-0.398749	-
GH9_e30	LNFP1	-0.402689	0.187699	223	75	0.0330263	0.102769	-0.402689	-
GH16_e88	LNFP1	-0.253218	0.118218	223	29	0.0333062	0.103423	-0.253218	-
GH1_e26	LNFP1	-0.335646	0.156833	223	30	0.0334538	0.103665	-0.335646	-
GH35_e23	LNFP1	0.35188	0.165865	223	215	0.0350102	0.106354	0.35188	pectin; beta-galactan
GH92_e16	LNFP1	-0.388655	0.18344	223	71	0.0352473	0.106772	-0.388655	-
GH23_e843	LNFP1	-0.349963	0.165223	223	42	0.0352971	0.10685	-0.349963	-
GH15_e39	LNFP1	-0.498671	0.236117	223	131	0.0358278	0.107944	-0.498671	-
GH23_e44	LNFP1	-0.499417	0.237207	223	89	0.0364009	0.108717	-0.499417	-
GH53_e22	LNFP1	-0.507651	0.241467	223	140	0.0366693	0.109297	-0.507651	arabinogalactan protein
GH27_e28	LNFP1	-0.341067	0.162365	223	33	0.0368235	0.109536	-0.341067	arabinogalactan protein
GH73_e30	LNFP1	-0.434742	0.207242	223	87	0.0370795	0.110151	-0.434742	-
GH43_e76	LNFP1	-0.356328	0.17062	223	58	0.0379198	0.111606	-0.356328	xylan
GH108_e40	LNFP1	-0.497381	0.23881	223	112	0.0384402	0.112765	-0.497381	-
GH16_e240	LNFP1	-0.457542	0.220889	223	74	0.0395015	0.115271	-0.457542	beta-glucan
GH105_e22	LNFP1	-0.604644	0.292706	223	128	0.0400389	0.116319	-0.604644	-
GH92_e30	LNFP1	-0.475069	0.229947	223	125	0.0400115	0.116319	-0.475069	host glycan
GH3_e90	LNFP1	-0.303993	0.147243	223	38	0.0401466	0.116467	-0.303993	-
GH73_e2	LNFP1	0.466696	0.22704	223	93	0.0410156	0.118525	0.466696	peptidoglycan
GH27_e14	LNFP1	-0.442737	0.215536	223	66	0.0411567	0.118697	-0.442737	alpha-galactan; raffinose
GH78_e14	LNFP1	-0.489518	0.238991	223	126	0.0417322	0.119664	-0.489518	-
GH117_e2	LNFP1	-0.200735	0.0983112	223	42	0.0423721	0.120877	-0.200735	-
GH3_e88	LNFP1	-0.40158	0.197211	223	97	0.0429295	0.122155	-0.40158	xylan; arabinan; beta-glucan
GH28_e80	LNFP1	-0.518848	0.255955	223	129	0.0438689	0.1238	-0.518848	-
GH92_e20	LNFP1	-0.460669	0.22717	223	123	0.0437908	0.1238	-0.460669	host glycan
GH172_e3	LNFP1	-0.23329	0.115961	223	47	0.0454717	0.127322	-0.23329	-
GH29_e82	LNFP1	-0.472111	0.23492	223	129	0.0456996	0.127456	-0.472111	-
GH43_e205	LNFP1	-0.515963	0.256751	223	116	0.0457078	0.127456	-0.515963	-
GH97_e7	LNFP1	-0.363453	0.181887	223	63	0.0469333	0.129817	-0.363453	-
GH92_e14	LNFP1	-0.452143	0.2268	223	112	0.0474448	0.130988	-0.452143	-
GH43_e285	LNFP1	-0.449749	0.22585	223	187	0.0476892	0.131499	-0.449749	xylan
GH136_e1	LNFP1	-0.292242	0.147676	223	32	0.0490809	0.13467	-0.292242	-
GH3_e165	LNFP1	-0.46376	0.23445	223	142	0.0491799	0.134859	-0.46376	beta-glucan; xylan
GH3_e28	LNFP1	0.350396	0.177723	223	124	0.0499214	0.135806	0.350396	chitin
GH1_e26	LNnT	-0.534447	0.152298	223	30	0.000545864	0.00525907	-0.534447	-
GH92_e20	LNnT	-0.737112	0.220936	223	123	0.000997966	0.00848652	-0.737112	host glycan
GH43_e285	LNnT	-0.709399	0.219929	223	187	0.00145046	0.01126	-0.709399	xylan
GH32_e130	LNnT	-0.687931	0.220659	223	87	0.00206884	0.0147737	-0.687931	-
GH43_e0	LNnT	-0.786743	0.254186	223	177	0.00222501	0.0156354	-0.786743	xylan
GH109_e1	LNnT	-0.745611	0.243839	223	132	0.00250865	0.0169115	-0.745611	host glycan
GH13_e89	LNnT	-0.835577	0.274046	223	159	0.00257981	0.0172091	-0.835577	sucrose
GH2_e0	LNnT	-0.633724	0.208226	223	170	0.00262626	0.0173887	-0.633724	beta-galactan
GH43_e38	LNnT	0.791352	0.265627	223	80	0.00321761	0.0199689	0.791352	arabinan
GH43_e313	LNnT	-0.739801	0.25178	223	108	0.00365527	0.0218044	-0.739801	arabinogalactan protein
GH24_e44	LNnT	0.768206	0.262288	223	58	0.00376353	0.0223306	0.768206	-
GH25_e24	LNnT	-0.445386	0.152662	223	95	0.00389837	0.0229473	-0.445386	-
GH24_e55	LNnT	0.778498	0.266995	223	64	0.0039187	0.0230281	0.778498	-
GH94_e3	LNnT	0.697489	0.239238	223	113	0.00392243	0.0230281	0.697489	beta-glucan
GH30_e11	LNnT	-0.641877	0.222241	223	85	0.00426508	0.0245863	-0.641877	-
GH18_e39	LNnT	-0.566783	0.198243	223	97	0.00466167	0.026096	-0.566783	-
GH5_e77	LNnT	0.565193	0.198628	223	68	0.00485715	0.0269533	0.565193	beta-glucan; xylan
GH43_e208	LNnT	0.760068	0.267296	223	80	0.00488579	0.0270475	0.760068	arabinan
GH5_e231	LNnT	-0.432873	0.152397	223	45	0.00493205	0.0271803	-0.432873	-
GH78_e6	LNnT	-0.606191	0.213554	223	117	0.00495957	0.0272838	-0.606191	-
GH137_e0	LNnT	-0.605861	0.213478	223	133	0.00496752	0.0272938	-0.605861	pectin
GH2_e99	LNnT	-0.599389	0.21155	223	132	0.00503899	0.0276524	-0.599389	beta-glucuronan
GH127_e0	LNnT	-0.666063	0.235908	223	191	0.00519179	0.0282474	-0.666063	arabinogalactan protein
GH43_e22	LNnT	-0.662455	0.235066	223	79	0.00527404	0.0285902	-0.662455	xylan
GH43_e194	LNnT	-0.668926	0.237891	223	124	0.00537409	0.0288539	-0.668926	xylan
GH43_e300	LNnT	-0.591831	0.21096	223	110	0.00547952	0.0291369	-0.591831	-
GH76_e13	LNnT	-0.786628	0.280558	223	100	0.0055061	0.0292086	-0.786628	-
GH1_e65	LNnT	-0.516312	0.184248	223	209	0.00553144	0.0292565	-0.516312	beta-galactan
GH142_e0	LNnT	-0.591568	0.211189	223	132	0.00555022	0.0292684	-0.591568	pectin
GH1_e44	LNnT	0.851364	0.304136	223	71	0.00558095	0.0293957	0.851364	beta-glucan
GH97_e16	LNnT	-0.665558	0.238222	223	88	0.0056722	0.0296321	-0.665558	alpha-glucan
GH138_e1	LNnT	-0.57859	0.207417	223	132	0.00574626	0.0299328	-0.57859	-
GH105_e2	LNnT	-0.626395	0.224622	223	132	0.00576072	0.0299531	-0.626395	pectin
GH143_e0	LNnT	-0.58808	0.211068	223	132	0.0058029	0.0301021	-0.58808	pectin
GH3_e151	LNnT	-0.564409	0.203044	223	71	0.00591568	0.0304391	-0.564409	xylan
GH42_e27	LNnT	-0.613692	0.220894	223	132	0.00594248	0.0305417	-0.613692	-
GH76_e36	LNnT	-0.75664	0.272424	223	78	0.0059563	0.0305775	-0.75664	alpha-mannan
GH106_e44	LNnT	-0.58077	0.209238	223	132	0.00598799	0.0306783	-0.58077	pectin
GH36_e57	LNnT	0.618841	0.223163	223	86	0.00603432	0.0308006	0.618841	-
GH105_e17	LNnT	-0.611264	0.221004	223	133	0.00616447	0.0311586	-0.611264	pectin
GH32_e129	LNnT	-0.564754	0.204251	223	76	0.00617996	0.0311804	-0.564754	fructan
GH28_e139	LNnT	-0.572915	0.208808	223	132	0.00658017	0.0323634	-0.572915	pectin
GH106_e0	LNnT	-0.588054	0.214448	223	136	0.00661046	0.0324407	-0.588054	pectin
GH141_e22	LNnT	-0.592601	0.216187	223	132	0.00663051	0.0324677	-0.592601	pectin
GH33_e129	LNnT	-0.834907	0.305314	223	105	0.00675961	0.0329549	-0.834907	sialic acid
GH43_e327	LNnT	-0.694274	0.253942	223	86	0.00677153	0.032977	-0.694274	xylan
GH16_e21	LNnT	0.626008	0.229778	223	52	0.00696432	0.033408	0.626008	carrageenan
GH172_e1	LNnT	-0.427817	0.156998	223	44	0.00695249	0.033408	-0.427817	-
GH66_e5	LNnT	0.722433	0.265027	223	97	0.00693421	0.033408	0.722433	alpha-glucan
GH78_e43	LNnT	-0.536533	0.197105	223	136	0.00701219	0.0334543	-0.536533	alpha-rhamnoside
GH43_e183	LNnT	-0.571501	0.210525	223	129	0.00716572	0.0339125	-0.571501	arabinan
GH105_e7	LNnT	-0.519406	0.191424	223	133	0.00719246	0.0339797	-0.519406	pectin
GH31_e94	LNnT	-0.650919	0.240637	223	138	0.00737059	0.0346084	-0.650919	xyloglucan
GH43_e217	LNnT	-0.623821	0.230767	223	81	0.00740791	0.034747	-0.623821	-
GH139_e0	LNnT	-0.555244	0.205472	223	132	0.0074286	0.0347909	-0.555244	pectin
GH13_e94	LNnT	-0.539141	0.19963	223	146	0.00746286	0.034804	-0.539141	sucrose; starch
GH92_e30	LNnT	-0.608961	0.225618	223	125	0.00749817	0.034804	-0.608961	host glycan
GH3_e10	LNnT	-0.550318	0.203982	223	136	0.00752444	0.0348172	-0.550318	beta-glucan
GH20_e24	LNnT	-0.56919	0.211034	223	118	0.00754049	0.0348302	-0.56919	host glycan
GH127_e2	LNnT	-0.562517	0.20911	223	98	0.00769716	0.0352503	-0.562517	-
GH126_e5	LNnT	0.876849	0.326249	223	78	0.00775056	0.0354218	0.876849	-
GH43_e173	LNnT	-0.569018	0.211957	223	134	0.0078198	0.0355562	-0.569018	xylan
GH78_e80	LNnT	-0.734866	0.274321	223	162	0.0079507	0.035895	-0.734866	alpha-rhamnoside
GH31_e23	LNnT	-0.729063	0.272946	223	91	0.00813089	0.0363768	-0.729063	starch
GH13_e117	LNnT	0.682764	0.255917	223	149	0.00820574	0.0366014	0.682764	sucrose
GH28_e133	LNnT	-0.578625	0.217004	223	134	0.00824083	0.0366845	-0.578625	pectin
GH2_e40	LNnT	-0.417572	0.156687	223	43	0.00827484	0.0367991	-0.417572	-
GH28_e80	LNnT	-0.668499	0.251158	223	129	0.00835461	0.0370061	-0.668499	-
GH33_e82	LNnT	-0.870223	0.327693	223	134	0.0085012	0.0374692	-0.870223	pectin
GH43_e249	LNnT	-1.06824	0.404352	223	111	0.00884284	0.0382932	-1.06824	xylan
GH43_e84	LNnT	-0.561268	0.212426	223	132	0.00883466	0.0382932	-0.561268	xylan
GH28_e10	LNnT	-0.597561	0.22622	223	136	0.00885164	0.0382941	-0.597561	pectin
GH105_e43	LNnT	-0.736303	0.27941	223	88	0.00901244	0.0389015	-0.736303	-
GH78_e29	LNnT	-0.617248	0.234764	223	108	0.0091672	0.0393536	-0.617248	-
GH31_e16	LNnT	-0.619716	0.23593	223	128	0.00923367	0.0394868	-0.619716	starch
GH2_e41	LNnT	-0.54992	0.209386	223	133	0.0092427	0.0394875	-0.54992	beta-glucuronan
GH18_e64	LNnT	-0.661386	0.252786	223	95	0.00950802	0.0401118	-0.661386	-
GH101_e0	LNnT	-0.66657	0.255118	223	165	0.00960567	0.0404182	-0.66657	host glycan
GH106_e46	LNnT	-0.449946	0.173181	223	74	0.0100125	0.0416819	-0.449946	-
GH84_e6	LNnT	-0.81155	0.312384	223	136	0.0100183	0.0416819	-0.81155	host glycan
GH63_e5	LNnT	0.685334	0.264133	223	81	0.0101109	0.04195	0.685334	-
GH43_e191	LNnT	-0.543426	0.209633	223	131	0.0101794	0.0420774	-0.543426	xylan
GH115_e4	LNnT	-0.696793	0.269109	223	135	0.0102658	0.042289	-0.696793	arabinogalactan protein
GH43_e326	LNnT	-0.574414	0.222002	223	128	0.0103189	0.0423789	-0.574414	xylan; arabinan
GH28_e12	LNnT	-0.713313	0.275727	223	113	0.0103306	0.0423876	-0.713313	-
GH66_e1	LNnT	-0.585313	0.226875	223	113	0.0105399	0.0430152	-0.585313	alpha-glucan
GH46_e10	LNnT	0.379161	0.147015	223	31	0.0105644	0.0430694	0.379161	-
GH140_e4	LNnT	-0.375803	0.145974	223	49	0.0107021	0.0434321	-0.375803	-
GH141_e0	LNnT	-0.531438	0.20664	223	128	0.0107818	0.0436759	-0.531438	-
GH2_e119	LNnT	-0.499015	0.194776	223	84	0.0110817	0.0445265	-0.499015	-
GH2_e106	LNnT	-0.614994	0.240102	223	134	0.0111004	0.0445422	-0.614994	pectin; beta-galactan
GH92_e38	LNnT	-0.643078	0.251224	223	105	0.0111506	0.0446825	-0.643078	-
GH38_e23	LNnT	-0.529257	0.207	223	114	0.0112436	0.0449342	-0.529257	-
GH43_e205	LNnT	-0.644201	0.252213	223	116	0.0113256	0.0451405	-0.644201	-
GH105_e22	LNnT	-0.7346	0.287683	223	128	0.0113474	0.0451869	-0.7346	-
GH16_e190	LNnT	0.608986	0.239093	223	84	0.0115525	0.0458051	0.608986	-
GH43_e210	LNnT	-0.560295	0.220399	223	109	0.0117101	0.0461365	-0.560295	xylan
GH130_e20	LNnT	-0.706282	0.278528	223	116	0.0119207	0.0467181	-0.706282	-
GH24_e15	LNnT	-0.39665	0.156458	223	33	0.0119401	0.0467193	-0.39665	-
GH31_e40	LNnT	-0.550311	0.217698	223	113	0.0121843	0.0474591	-0.550311	-
GH154_e20	LNnT	-0.480176	0.190255	223	92	0.0123201	0.0477645	-0.480176	arabinogalactan protein
GH63_e21	LNnT	-0.681324	0.270062	223	159	0.0123545	0.0477765	-0.681324	-
GH121_e0	LNnT	-0.618331	0.245368	223	111	0.0124512	0.0479011	-0.618331	-
GH28_e117	LNnT	-0.527803	0.209486	223	132	0.0124685	0.0479011	-0.527803	pectin
GH25_e219	LNnT	-0.409397	0.16265	223	105	0.012554	0.0480917	-0.409397	-
GH29_e82	LNnT	-0.581029	0.230866	223	129	0.0125646	0.0480917	-0.581029	-
GH43_e186	LNnT	-0.560368	0.22272	223	121	0.0125892	0.0481112	-0.560368	-
GH5_e75	LNnT	-0.332492	0.132262	223	44	0.0126636	0.0482298	-0.332492	-
GH67_e0	LNnT	-0.580801	0.231012	223	123	0.0126539	0.0482298	-0.580801	xylan
GH140_e1	LNnT	-0.795359	0.317706	223	138	0.0130322	0.0492131	-0.795359	pectin
GH29_e88	LNnT	-0.40698	0.162896	223	103	0.0132139	0.0496999	-0.40698	host glycan
GH43_e260	LNnT	-0.669507	0.268009	223	117	0.0132258	0.0496999	-0.669507	xylan
GH78_e14	LNnT	-0.586659	0.235003	223	126	0.013287	0.0497954	-0.586659	-
GH130_e2	LNnT	-0.573402	0.229819	223	77	0.013337	0.0498801	-0.573402	-
GH18_e46	LNnT	-0.635473	0.256099	223	78	0.0138442	0.0512374	-0.635473	-
GH78_e62	LNnT	-0.598148	0.241964	223	61	0.0141993	0.0520329	-0.598148	-
GH92_e26	LNnT	-0.540202	0.218813	223	108	0.014326	0.0523682	-0.540202	host glycan
GH16_e72	LNnT	0.431656	0.174911	223	45	0.0143619	0.0524463	0.431656	host glycan
GH3_e219	LNnT	0.581573	0.236309	223	86	0.0146293	0.0531715	0.581573	-
GH20_e14	LNnT	-0.443008	0.180472	223	48	0.0148827	0.0538728	-0.443008	host glycan
GH19_e38	LNnT	0.96162	0.392102	223	81	0.0149735	0.0539659	0.96162	-
GH30_e41	LNnT	-0.552532	0.225313	223	123	0.0149811	0.0539659	-0.552532	beta-glucan
GH2_e98	LNnT	-0.609378	0.249077	223	121	0.0152152	0.0545886	-0.609378	-
GH78_e2	LNnT	-0.560735	0.229567	223	145	0.0153788	0.0549984	-0.560735	alpha-rhamnoside
GH27_e14	LNnT	-0.517562	0.212081	223	66	0.0154694	0.0552061	-0.517562	alpha-galactan; raffinose
GH28_e34	LNnT	-0.558651	0.229244	223	130	0.0156147	0.0555742	-0.558651	pectin
GH89_e9	LNnT	-0.532805	0.2193	223	70	0.0159262	0.0564128	-0.532805	-
GH18_e281	LNnT	-0.288856	0.118941	223	43	0.0159691	0.05643	-0.288856	-
GH73_e252	LNnT	0.774156	0.320149	223	106	0.016423	0.0576226	0.774156	-
GH18_e118	LNnT	-0.617433	0.255404	223	124	0.0164505	0.0576738	-0.617433	-
GH36_e0	LNnT	0.461991	0.191158	223	213	0.0164802	0.0577324	0.461991	alpha-galactan
GH24_e274	LNnT	0.39095	0.163165	223	31	0.0174182	0.0598394	0.39095	-
GH43_e146	LNnT	-0.382469	0.159673	223	70	0.0174508	0.0598619	-0.382469	arabinogalactan protein
GH43_e270	LNnT	-0.533161	0.223431	223	116	0.0178765	0.0609004	-0.533161	-
GH42_e20	LNnT	0.523952	0.220592	223	175	0.0184059	0.0621811	0.523952	arabinogalactan protein
GH25_e4	LNnT	-0.361967	0.152447	223	100	0.0184457	0.0622681	-0.361967	-
GH59_e1	LNnT	-0.392456	0.165359	223	91	0.0184955	0.062342	-0.392456	-
GH51_e3	LNnT	-0.620285	0.261586	223	78	0.0185989	0.0625483	-0.620285	-
GH43_e111	LNnT	-0.553373	0.233607	223	119	0.0187184	0.062808	-0.553373	xylan
GH2_e128	LNnT	-0.548551	0.232797	223	117	0.0193422	0.0644644	-0.548551	-
GH31_e37	LNnT	0.537498	0.22809	223	89	0.0193335	0.0644644	0.537498	starch
GH76_e14	LNnT	-0.461484	0.196252	223	61	0.0195901	0.0650959	-0.461484	-
GH35_e36	LNnT	0.336339	0.143133	223	34	0.0196749	0.0653288	0.336339	-
GH2_e51	LNnT	-0.487296	0.207504	223	84	0.0197509	0.0654837	-0.487296	-
GH5_e2	LNnT	0.59958	0.256042	223	76	0.0200968	0.0663835	0.59958	beta-glucan
GH63_e18	LNnT	-0.54032	0.230925	223	122	0.0201977	0.0665689	-0.54032	-
GH31_e15	LNnT	-0.470488	0.201136	223	65	0.0202322	0.0666333	-0.470488	-
GH20_e29	LNnT	-0.534992	0.230398	223	90	0.0211537	0.0688538	-0.534992	-
GH30_e42	LNnT	-0.507553	0.218563	223	130	0.0211434	0.0688538	-0.507553	beta-fucosides
GH16_e342	LNnT	0.614732	0.264843	223	80	0.0212041	0.0689171	0.614732	beta-glucan
GH23_e35	LNnT	0.578871	0.2538	223	80	0.0235257	0.0746656	0.578871	-
GH63_e4	LNnT	-0.577139	0.253014	223	75	0.0235114	0.0746656	-0.577139	-
GH92_e11	LNnT	-0.431936	0.189674	223	73	0.0237408	0.0750809	-0.431936	-
GH170_e16	LNnT	0.607232	0.267079	223	100	0.0239634	0.0756774	0.607232	-
GH51_e2	LNnT	-0.607491	0.26725	223	63	0.0239934	0.0757187	-0.607491	-
GH78_e1	LNnT	-0.501297	0.220856	223	138	0.0241983	0.0762032	-0.501297	alpha-rhamnoside
GH13_e47	LNnT	-0.646101	0.285492	223	120	0.0246137	0.0772929	-0.646101	sucrose; starch
GH43_e124	LNnT	-0.515241	0.227896	223	121	0.0247548	0.0774086	-0.515241	xylan
GH170_e8	LNnT	-0.380176	0.168208	223	112	0.0247997	0.0774948	-0.380176	-
GH43_e82	LNnT	-0.515227	0.228311	223	118	0.0250191	0.077938	-0.515227	xylan
GH29_e74	LNnT	-0.525406	0.233484	223	70	0.0254293	0.078862	-0.525406	-
GH32_e23	LNnT	0.575474	0.255705	223	103	0.025413	0.078862	0.575474	fructan
GH20_e20	LNnT	-0.491313	0.218842	223	66	0.025768	0.0794466	-0.491313	human milk polysaccharide
GH13_e32	LNnT	0.545228	0.244256	223	83	0.026619	0.0814098	0.545228	sucrose; starch
GH25_e8	LNnT	-0.566378	0.254792	223	84	0.0272495	0.0828265	-0.566378	-
GH29_e61	LNnT	-0.400056	0.18009	223	103	0.0273506	0.0829745	-0.400056	host glycan
GH23_e87	LNnT	-0.605145	0.272591	223	60	0.0274504	0.0831536	-0.605145	-
GH43_e101	LNnT	0.576443	0.259824	223	87	0.0275462	0.083274	0.576443	-
GH25_e98	LNnT	0.704575	0.318996	223	81	0.0282351	0.0848959	0.704575	-
GH10_e83	LNnT	-0.623671	0.282857	223	123	0.0285064	0.0854806	-0.623671	xylan
GH73_e138	LNnT	-0.377725	0.171332	223	108	0.0285255	0.0854806	-0.377725	-
GH97_e33	LNnT	-0.443923	0.201427	223	67	0.0285785	0.0855303	-0.443923	-
GH43_e53	LNnT	-0.492529	0.223765	223	122	0.0287782	0.0860642	-0.492529	xylan
GH38_e41	LNnT	0.31229	0.141919	223	36	0.0288228	0.0861399	0.31229	-
GH81_e11	LNnT	0.423572	0.193144	223	61	0.0293619	0.0872827	0.423572	-
GH23_e727	LNnT	0.612529	0.280051	223	105	0.0297908	0.0879408	0.612529	-
GH43_e129	LNnT	-0.470515	0.215607	223	37	0.0301575	0.0887986	-0.470515	-
GH2_e151	LNnT	-0.494348	0.226698	223	87	0.0302802	0.0890031	-0.494348	-
GH88_e24	LNnT	-0.540172	0.247855	223	134	0.0303742	0.0891459	-0.540172	-
GH18_e33	LNnT	-0.502042	0.230649	223	68	0.0305812	0.0895569	-0.502042	-
GH18_e243	LNnT	-0.381386	0.175421	223	65	0.0307728	0.0899172	-0.381386	-
GH43_e238	LNnT	-0.478877	0.22063	223	112	0.03105	0.0904896	-0.478877	-
GH53_e4	LNnT	-0.367957	0.169695	223	37	0.0312155	0.0908532	-0.367957	-
GH36_e66	LNnT	-0.376376	0.173609	223	99	0.0312458	0.090882	-0.376376	-
GH18_e214	LNnT	-0.470985	0.217946	223	67	0.031784	0.0920269	-0.470985	-
GH23_e335	LNnT	-0.42742	0.198424	223	61	0.0323314	0.0930075	-0.42742	peptidoglycan
GH35_e8	LNnT	-0.397658	0.184699	223	58	0.0324162	0.0931195	-0.397658	-
GH42_e0	LNnT	-0.482608	0.225208	223	170	0.0332254	0.0947441	-0.482608	arabinan
GH20_e1	LNnT	-0.602794	0.281837	223	114	0.0335636	0.0952003	-0.602794	host glycan
GH163_e7	LNnT	-0.429666	0.200983	223	99	0.0336441	0.0952483	-0.429666	host glycan
GH43_e59	LNnT	-0.495867	0.23195	223	90	0.0336447	0.0952483	-0.495867	xylan
GH59_e0	LNnT	-0.355293	0.166359	223	88	0.033819	0.0956155	-0.355293	-
GH43_e30	LNnT	-0.458738	0.215271	223	80	0.0342105	0.0962993	-0.458738	xylan
GH29_e10	LNnT	-0.470779	0.221105	223	106	0.0343581	0.0965928	-0.470779	-
GH35_e15	LNnT	-0.433618	0.203898	223	76	0.0345738	0.0970156	-0.433618	pectin
GH28_e111	LNnT	-0.545264	0.256603	223	111	0.0347182	0.0972983	-0.545264	-
GH109_e2	LNnT	-0.352807	0.166508	223	205	0.0352346	0.098436	-0.352807	-
GH35_e16	LNnT	-0.321397	0.151728	223	36	0.035287	0.0984589	-0.321397	-
GH23_e235	LNnT	-0.462517	0.219026	223	82	0.0358513	0.099597	-0.462517	-
GH43_e62	LNnT	-0.502683	0.238153	223	71	0.0359328	0.099699	-0.502683	-
GH38_e22	LNnT	-0.411526	0.195211	223	95	0.0361636	0.100053	-0.411526	-
GH55_e10	LNnT	0.516364	0.244954	223	60	0.0361726	0.100053	0.516364	beta-glucan
GH30_e59	LNnT	-0.21935	0.104277	223	27	0.0365654	0.100759	-0.21935	-
GH53_e22	LNnT	-0.501683	0.238521	223	140	0.0365861	0.100759	-0.501683	arabinogalactan protein
GH89_e5	LNnT	-0.495675	0.235735	223	99	0.0366411	0.100848	-0.495675	-
GH27_e1	LNnT	-0.542524	0.258391	223	112	0.0369124	0.10123	-0.542524	-
GH30_e37	LNnT	-0.434322	0.207449	223	102	0.0374482	0.102186	-0.434322	-
GH43_e85	LNnT	-0.422542	0.202275	223	47	0.0378731	0.102986	-0.422542	-
GH24_e69	LNnT	-0.46116	0.221122	223	107	0.0381838	0.103307	-0.46116	-
GH25_e14	LNnT	0.499356	0.239376	223	113	0.0381355	0.103307	0.499356	peptidoglycan
GH78_e66	LNnT	-0.523656	0.251075	223	88	0.0381735	0.103307	-0.523656	-
GH18_e54	LNnT	-0.426833	0.204846	223	49	0.0383552	0.103582	-0.426833	-
GH29_e78	LNnT	-0.374642	0.180948	223	35	0.0395892	0.106015	-0.374642	host glycan
GH105_e28	LNnT	-0.580296	0.280693	223	115	0.0398801	0.106568	-0.580296	-
GH31_e66	LNnT	-0.420914	0.204381	223	113	0.0406389	0.107827	-0.420914	xyloglucan
GH5_e159	LNnT	-0.431952	0.209881	223	67	0.0407721	0.10795	-0.431952	arabinogalactan protein
GH147_e1	LNnT	-0.348782	0.169772	223	47	0.0411288	0.108508	-0.348782	beta-galactan
GH1_e87	LNnT	0.519213	0.253035	223	191	0.0413707	0.108888	0.519213	beta-glucan; polyphenol; beta-galactan
GH106_e10	LNnT	-0.434435	0.212139	223	97	0.0417708	0.109747	-0.434435	-
GH43_e149	LNnT	0.611718	0.299649	223	73	0.0424106	0.110775	0.611718	arabinan
GH15_e39	LNnT	-0.476367	0.233393	223	131	0.0424506	0.110814	-0.476367	-
GH2_e113	LNnT	-0.303958	0.149015	223	53	0.0425779	0.111016	-0.303958	-
GH3_e160	LNnT	-0.292512	0.143791	223	78	0.0431333	0.112046	-0.292512	-
GH97_e18	LNnT	-0.455691	0.224403	223	140	0.043502	0.112504	-0.455691	alpha-glucan
GH146_e2	LNnT	-0.354848	0.174881	223	45	0.0436655	0.112796	-0.354848	-
GH113_e21	LNnT	0.562828	0.277964	223	92	0.044105	0.113275	0.562828	beta-mannan
GH43_e180	LNnT	-0.463165	0.228949	223	97	0.0442934	0.113587	-0.463165	-
GH95_e0	LNnT	-0.544749	0.269289	223	181	0.0443031	0.113587	-0.544749	xyloglucan; host glycan
GH172_e3	LNnT	-0.231262	0.11454	223	47	0.0447063	0.114358	-0.231262	-
GH144_e3	LNnT	0.415116	0.205672	223	81	0.0447811	0.114418	0.415116	-
GH1_e85	LNnT	0.194706	0.0965581	223	223	0.0449784	0.11473	0.194706	beta-glucan; xylan
GH28_e7	LNnT	-0.557701	0.276794	223	105	0.0451475	0.115024	-0.557701	-
GH108_e40	LNnT	-0.475111	0.236051	223	112	0.0453709	0.115376	-0.475111	-
GH136_e46	LNnT	-0.496668	0.246815	223	112	0.045418	0.115383	-0.496668	-
GH31_e31	LNnT	0.189727	0.0943213	223	221	0.0455046	0.115472	0.189727	xyloglucan
GH98_e0	LNnT	-0.230382	0.114558	223	25	0.0455509	0.115523	-0.230382	xylan
GH20_e7	LNnT	-0.242921	0.120866	223	34	0.0456801	0.115719	-0.242921	host glycan
GH73_e221	LNnT	-0.45668	0.227709	223	127	0.0461414	0.116491	-0.45668	-
GH140_e16	LNnT	-0.44003	0.220012	223	107	0.0467386	0.117626	-0.44003	-
GH103_e37	LNnT	-0.221875	0.111029	223	29	0.0469209	0.117791	-0.221875	-
GH43_e42	LNnT	-0.467525	0.233942	223	79	0.0469088	0.117791	-0.467525	-
GH73_e10	LNnT	-0.367396	0.183787	223	50	0.0468466	0.117791	-0.367396	-
GH18_e389	LNnT	-0.459328	0.230485	223	78	0.0475224	0.118699	-0.459328	-
GH3_e11	LNnT	-0.599307	0.300982	223	143	0.0477105	0.118903	-0.599307	-
GH2_e31	LNnT	-0.476202	0.239576	223	109	0.0480974	0.119666	-0.476202	-
GH2_e42	LNnT	-0.432043	0.217517	223	119	0.0482586	0.1199	-0.432043	xylan
GH28_e30	LNnT	-0.440988	0.222142	223	107	0.0483799	0.1199	-0.440988	-
GH43_e196	LNnT	-0.428781	0.215945	223	88	0.0483309	0.1199	-0.428781	-
GH3_e229	LNnT	0.495788	0.250005	223	158	0.0486102	0.120404	0.495788	-
GH136_e29	LNnT	-0.208181	0.105026	223	39	0.0487142	0.120485	-0.208181	-
GH31_e67	LNnT	-0.439433	0.221674	223	108	0.0486973	0.120485	-0.439433	-
GH99_e0	LNnT	-0.408159	0.205967	223	60	0.048773	0.120485	-0.408159	host glycan; alpha-mannan
GH13_e41	LNnT	-0.622994	0.315505	223	167	0.0495765	0.122186	-0.622994	sucrose
GH36_e2	LNnT	-0.605291	0.307044	223	158	0.0499485	0.122899	-0.605291	alpha-galactan
GH108_e70	LNT	0.317034	0.105206	223	29	0.00288853	0.02008	0.317034	-
GH32_e73	LNT	0.362372	0.122768	223	25	0.00350632	0.0228699	0.362372	-
GH154_e0	LNT	0.471283	0.160876	223	49	0.00375631	0.024049	0.471283	-
GH127_e11	LNT	0.356694	0.132996	223	23	0.00787872	0.0411577	0.356694	-
GH51_e19	LNT	-0.594027	0.226248	223	197	0.00926367	0.0456625	-0.594027	arabinan
GH23_e235	LNT	-0.558098	0.218448	223	82	0.0113054	0.0523529	-0.558098	-
GH25_e47	LNT	-0.406766	0.160405	223	31	0.0119175	0.054188	-0.406766	-
GH104_e0	LNT	-0.787736	0.313795	223	105	0.0127872	0.0567527	-0.787736	-
GH25_e264	LNT	-0.29795	0.118893	223	25	0.0129396	0.0572579	-0.29795	-
GH20_e66	LNT	0.28445	0.114308	223	24	0.0135788	0.0590889	0.28445	-
GH31_e4	LNT	0.32769	0.132931	223	23	0.0144699	0.0617602	0.32769	-
GH63_e16	LNT	0.314758	0.131849	223	24	0.0178279	0.0704847	0.314758	-
GH43_e259	LNT	-0.590522	0.248454	223	123	0.0183293	0.0718339	-0.590522	xylan
GH3_e143	LNT	0.312417	0.131814	223	23	0.0186535	0.0725656	0.312417	-
GH13_e83	LNT	0.285162	0.120641	223	34	0.0189707	0.0731889	0.285162	sucrose
GH95_e1	LNT	-0.453565	0.19248	223	209	0.0193384	0.0740945	-0.453565	pectin; xylan; xyloglucan; host glycan
GH92_e24	LNT	-0.718298	0.314791	223	90	0.023465	0.0848701	-0.718298	-
GH19_e11	LNT	-0.667532	0.296636	223	90	0.0254254	0.0901319	-0.667532	peptidoglycan
GH16_e21	LNT	0.510594	0.231552	223	52	0.0284929	0.0980764	0.510594	carrageenan
GH20_e52	LNT	0.321966	0.146356	223	30	0.0288659	0.0986398	0.321966	host glycan
GH39_e6	LNT	-0.335975	0.153339	223	28	0.0295064	0.100214	-0.335975	-
GH78_e14	LNT	-0.496651	0.23643	223	126	0.0368234	0.1171	-0.496651	-
GH13_e95	LNT	-0.202387	0.0967197	223	223	0.0375495	0.118667	-0.202387	sucrose; starch
GH13_e119	LNT	0.220789	0.107843	223	35	0.041826	0.127435	0.220789	sucrose; starch; alpha-glucan
GH30_e11	LNT	-0.457587	0.224776	223	85	0.0429854	0.129948	-0.457587	-
GH24_e69	LNT	-0.438823	0.221778	223	107	0.0491131	0.143507	-0.438823	-
GH8_e29	LSTb	-0.835614	0.25382	223	107	0.00115978	0.00984366	-0.835614	cellulose; beta-glucan
GH42_e20	LSTb	-0.628288	0.218327	223	175	0.00440375	0.0271346	-0.628288	arabinogalactan protein
GH36_e54	LSTb	0.764893	0.267581	223	63	0.00466853	0.0282266	0.764893	-
GH36_e42	LSTb	0.368558	0.132056	223	23	0.00572188	0.0325628	0.368558	-
GH159_e6	LSTb	0.366473	0.132876	223	49	0.00630919	0.0349239	0.366473	-
GH38_e32	LSTb	0.41178	0.150983	223	47	0.00690503	0.0372504	0.41178	-
GH91_e1	LSTb	0.500008	0.187324	223	53	0.0081751	0.0419197	0.500008	-
GH1_e42	LSTb	-0.762816	0.2867	223	126	0.00837827	0.042775	-0.762816	-
GH32_e57	LSTb	-0.632447	0.240825	223	185	0.00924755	0.0456841	-0.632447	fructan
GH2_e92	LSTb	-0.325514	0.128437	223	218	0.0119655	0.0544439	-0.325514	beta-galactan
GH91_e2	LSTb	0.574219	0.227847	223	54	0.0124451	0.0559025	0.574219	-
GH1_e91	LSTb	-0.561896	0.224138	223	159	0.0129084	0.0574051	-0.561896	-
GH32_e130	LSTb	0.553659	0.221368	223	87	0.0131174	0.0578724	0.553659	-
GH36_e1	LSTb	-0.586218	0.234523	223	111	0.01317	0.0579443	-0.586218	alpha-galactan
GH13_e227	LSTb	-0.603654	0.241932	223	100	0.0133327	0.0583601	-0.603654	sucrose
GH13_e166	LSTb	0.400604	0.163319	223	49	0.0149564	0.0625783	0.400604	sucrose
GH38_e42	LSTb	-0.244226	0.0995581	223	28	0.0149479	0.0625783	-0.244226	-
GH51_e19	LSTb	-0.548298	0.225283	223	197	0.0157457	0.0647531	-0.548298	arabinan
GH43_e72	LSTb	0.266742	0.111378	223	25	0.0174692	0.0688802	0.266742	-
GH112_e1	LSTb	0.260511	0.109559	223	25	0.0182792	0.0707663	0.260511	human milk polysaccharide
GH23_e69	LSTb	-0.721358	0.304697	223	99	0.0187854	0.0718778	-0.721358	-
GH29_e17	LSTb	0.414719	0.175583	223	44	0.0190593	0.0726504	0.414719	host glycan
GH24_e250	LSTb	-0.338329	0.143844	223	36	0.0195614	0.07431	-0.338329	-
GH35_e16	LSTb	0.352371	0.150723	223	36	0.0202999	0.0764056	0.352371	-
GH31_e64	LSTb	0.461859	0.197722	223	63	0.0204044	0.0765999	0.461859	-
GH13_e108	LSTb	-0.617169	0.266531	223	96	0.021512	0.0797485	-0.617169	sucrose; starch
GH105_e48	LSTb	0.341873	0.148085	223	27	0.0219012	0.080601	0.341873	-
GH23_e843	LSTb	0.373995	0.162181	223	42	0.0220488	0.0810638	0.373995	-
GH63_e4	LSTb	0.578123	0.251853	223	75	0.0226565	0.0827518	0.578123	-
GH2_e14	LSTb	0.513137	0.223636	223	159	0.0227128	0.0828217	0.513137	-
GH53_e15	LSTb	-0.593747	0.26045	223	108	0.023593	0.0851037	-0.593747	arabinogalactan protein
GH19_e11	LSTb	-0.669344	0.29467	223	90	0.0240925	0.0860424	-0.669344	peptidoglycan
GH108_e70	LSTb	0.239248	0.105449	223	29	0.0242558	0.0864672	0.239248	-
GH23_e204	LSTb	0.209062	0.093261	223	27	0.025989	0.0912583	0.209062	-
GH50_e6	LSTb	0.487708	0.218282	223	64	0.0264783	0.0923915	0.487708	-
GH136_e10	LSTb	0.641228	0.287785	223	99	0.0268921	0.0933266	0.641228	human milk polysaccharide
GH5_e159	LSTb	0.4638	0.208617	223	67	0.027228	0.0938663	0.4638	arabinogalactan protein
GH43_e217	LSTb	0.511072	0.230982	223	81	0.0279622	0.0956253	0.511072	-
GH76_e1	LSTb	0.43017	0.19471	223	61	0.0281957	0.096055	0.43017	-
GH153_e1	LSTb	-0.651667	0.29623	223	174	0.0288665	0.097299	-0.651667	exo-polysaccharide
GH4_e2	LSTb	-0.525525	0.239084	223	110	0.0289962	0.0975147	-0.525525	-
GH43_e30	LSTb	0.468	0.214202	223	80	0.0299654	0.0998697	0.468	xylan
GH10_e5	LSTb	0.397455	0.182524	223	63	0.0305126	0.100864	0.397455	xylan
GH109_e7	LSTb	0.103821	0.0478754	223	223	0.0311975	0.102591	0.103821	-
GH16_e6	LSTb	0.37738	0.174069	223	61	0.0312424	0.102591	0.37738	beta-glucan
GH32_e38	LSTb	0.471309	0.218368	223	57	0.0319957	0.10422	0.471309	-
GH43_e196	LSTb	0.460782	0.214664	223	88	0.0329357	0.106042	0.460782	-
GH2_e149	LSTb	0.435265	0.202903	223	65	0.0330434	0.106235	0.435265	beta-glucuronan
GH5_e136	LSTb	-0.542237	0.253032	223	93	0.0332248	0.106636	-0.542237	beta-mannan
GH115_e2	LSTb	0.385519	0.180362	223	57	0.0336731	0.107484	0.385519	-
GH120_e3	LSTb	0.586211	0.277242	223	147	0.035614	0.112232	0.586211	-
GH2_e115	LSTb	-0.261804	0.124814	223	26	0.0370976	0.114613	-0.261804	beta-glucan; beta-galactan
GH5_e243	LSTb	0.322765	0.154014	223	59	0.037264	0.114674	0.322765	xylan
GH25_e250	LSTb	-0.313764	0.150278	223	34	0.0379695	0.116566	-0.313764	-
GH50_e0	LSTb	0.419769	0.201064	223	54	0.0379832	0.116566	0.419769	-
GH23_e150	LSTb	-0.314493	0.150993	223	215	0.0384321	0.117538	-0.314493	peptidoglycan
GH1_e26	LSTb	0.320092	0.15433	223	30	0.0392461	0.119291	0.320092	-
GH13_e4	LSTb	0.560975	0.272042	223	118	0.0403849	0.121674	0.560975	sucrose
GH16_e45	LSTb	0.3637	0.176817	223	45	0.0408832	0.122843	0.3637	-
GH89_e8	LSTb	0.364338	0.177792	223	63	0.0416366	0.124518	0.364338	-
GH18_e243	LSTb	0.353941	0.174889	223	65	0.0442107	0.129692	0.353941	-
GH105_e15	LSTb	0.266004	0.131936	223	29	0.0450112	0.131202	0.266004	-
GH51_e3	LSTb	0.52501	0.261353	223	78	0.0457897	0.132751	0.52501	-
GH13_e88	LSTb	-0.305187	0.15226	223	212	0.0462659	0.133697	-0.305187	sucrose; starch
GH23_e235	LSTb	-0.436946	0.218275	223	82	0.0465443	0.134154	-0.436946	-
GH32_e71	LSTb	-0.440465	0.220625	223	67	0.0471296	0.135228	-0.440465	fructan
GH16_e21	LSTb	0.455182	0.230567	223	52	0.0496233	0.139904	0.455182	carrageenan
GH3_e10	LSTc	-0.777715	0.20091	223	136	0.000143263	0.00182916	-0.777715	beta-glucan
GH32_e129	LSTc	-0.74231	0.20198	223	76	0.000299261	0.00327643	-0.74231	fructan
GH30_e41	LSTc	-0.797815	0.222303	223	123	0.00041016	0.00428026	-0.797815	beta-glucan
GH92_e30	LSTc	-0.79551	0.223327	223	125	0.000451785	0.00462794	-0.79551	host glycan
GH92_e20	LSTc	-0.78032	0.220638	223	123	0.000494967	0.00493559	-0.78032	host glycan
GH3_e106	LSTc	0.528576	0.153581	223	47	0.00069289	0.00641896	0.528576	-
GH51_e3	LSTc	-0.875875	0.258658	223	78	0.000840487	0.00744575	-0.875875	-
GH43_e327	LSTc	-0.851742	0.25217	223	86	0.000865746	0.0075847	-0.851742	xylan
GH154_e20	LSTc	-0.628764	0.188584	223	92	0.0010054	0.00851313	-0.628764	arabinogalactan protein
GH31_e40	LSTc	-0.698473	0.216112	223	113	0.00141973	0.0111773	-0.698473	-
GH66_e1	LSTc	-0.728356	0.225355	223	113	0.00141954	0.0111773	-0.728356	alpha-glucan
GH18_e39	LSTc	-0.633934	0.197648	223	97	0.00154089	0.0118792	-0.633934	-
GH43_e269	LSTc	-0.827585	0.258343	223	119	0.00156125	0.0119947	-0.827585	-
GH24_e50	LSTc	-0.573308	0.181647	223	37	0.00182447	0.0133715	-0.573308	-
GH43_e180	LSTc	-0.70162	0.226537	223	97	0.00221066	0.015447	-0.70162	-
GH105_e29	LSTc	-0.704448	0.22828	223	121	0.00229239	0.0158863	-0.704448	-
GH43_e300	LSTc	-0.647906	0.210564	223	110	0.00235884	0.0162206	-0.647906	-
GH78_e6	LSTc	-0.648211	0.213353	223	117	0.0026704	0.0179207	-0.648211	-
GH76_e13	LSTc	-0.850994	0.280174	223	100	0.00267753	0.0179415	-0.850994	-
GH154_e0	LSTc	0.485164	0.16063	223	49	0.00282596	0.0186129	0.485164	-
GH31_e23	LSTc	-0.821447	0.272205	223	91	0.00284958	0.0186457	-0.821447	starch
GH130_e20	LSTc	-0.834312	0.277373	223	116	0.00293967	0.0190118	-0.834312	-
GH76_e36	LSTc	-0.813586	0.272135	223	78	0.0031138	0.0199198	-0.813586	alpha-mannan
GH38_e23	LSTc	-0.616205	0.206246	223	114	0.00313262	0.0199699	-0.616205	-
GH105_e43	LSTc	-0.829043	0.278692	223	88	0.00326255	0.0205338	-0.829043	-
GH92_e11	LSTc	-0.55412	0.188533	223	73	0.00364587	0.022194	-0.55412	-
GH43_e30	LSTc	-0.623861	0.213722	223	80	0.0038796	0.0232435	-0.623861	xylan
GH78_e29	LSTc	-0.684113	0.234312	223	108	0.00387195	0.0232435	-0.684113	-
GH101_e2	LSTc	0.451844	0.158081	223	27	0.00467182	0.0267579	0.451844	host glycan
GH43_e217	LSTc	-0.652391	0.230798	223	81	0.00514074	0.0285853	-0.652391	-
GH18_e46	LSTc	-0.714537	0.255576	223	78	0.0056395	0.0308718	-0.714537	-
GH2_e5	LSTc	-0.560544	0.201201	223	76	0.00580666	0.0315544	-0.560544	-
GH31_e66	LSTc	-0.564274	0.203135	223	113	0.00594944	0.0318627	-0.564274	xyloglucan
GH125_e1	LSTc	-0.857189	0.308679	223	141	0.00596466	0.0318687	-0.857189	alpha-mannan
GH35_e15	LSTc	-0.562213	0.202797	223	76	0.00604786	0.0319683	-0.562213	pectin
GH116_e6	LSTc	-0.501985	0.182109	223	75	0.00633703	0.0329881	-0.501985	-
GH16_e36	LSTc	-0.55523	0.201419	223	100	0.00633553	0.0329881	-0.55523	-
GH84_e15	LSTc	0.350714	0.127416	223	28	0.00641229	0.0332246	0.350714	host glycan
GH43_e43	LSTc	-0.469541	0.171416	223	57	0.00666876	0.0341563	-0.469541	-
GH29_e53	LSTc	-0.62597	0.228871	223	149	0.00675076	0.0344181	-0.62597	host glycan
GH29_e4	LSTc	0.356035	0.131833	223	24	0.00746381	0.0365883	0.356035	-
GH97_e33	LSTc	-0.541526	0.200669	223	67	0.0075087	0.0367679	-0.541526	-
GH18_e214	LSTc	-0.583085	0.217067	223	67	0.00778363	0.0375773	-0.583085	-
GH78_e80	LSTc	-0.736816	0.274763	223	162	0.0078869	0.0379256	-0.736816	alpha-rhamnoside
GH23_e801	LSTc	0.328794	0.123	223	32	0.00808335	0.0384002	0.328794	-
GH76_e19	LSTc	-0.585568	0.219332	223	95	0.00816176	0.0386491	-0.585568	-
GH89_e5	LSTc	-0.625283	0.234715	223	99	0.00829845	0.0391715	-0.625283	-
GH23_e49	LSTc	-0.567413	0.215856	223	46	0.00918193	0.04176	-0.567413	-
GH43_e42	LSTc	-0.609624	0.232831	223	79	0.00945636	0.0425632	-0.609624	-
GH13_e130	LSTc	0.336632	0.128904	223	23	0.00964129	0.0431269	0.336632	sucrose; starch
GH43_e22	LSTc	-0.616493	0.236039	223	79	0.00963175	0.0431269	-0.616493	xylan
GH76_e20	LSTc	-0.574889	0.220399	223	75	0.00972584	0.043295	-0.574889	-
GH18_e33	LSTc	-0.596053	0.23001	223	68	0.0102036	0.0444886	-0.596053	-
GH43_e146	LSTc	-0.413658	0.159586	223	70	0.0101849	0.0444886	-0.413658	arabinogalactan protein
GH43_e147	LSTc	-0.762589	0.297583	223	133	0.0110627	0.0469929	-0.762589	beta-galactan
GH2_e51	LSTc	-0.531026	0.207362	223	84	0.0111168	0.0471775	-0.531026	-
GH99_e0	LSTc	-0.524166	0.205106	223	60	0.0112819	0.0476967	-0.524166	host glycan; alpha-mannan
GH2_e139	LSTc	-0.468034	0.183381	223	93	0.0113871	0.0480502	-0.468034	beta-glucuronan
GH20_e50	LSTc	0.288507	0.113524	223	27	0.0117365	0.0491983	0.288507	-
GH2_e145	LSTc	-0.56084	0.221343	223	121	0.0119856	0.0499604	-0.56084	beta-galactan; pectin
GH92_e26	LSTc	-0.551122	0.219058	223	108	0.0125946	0.0517726	-0.551122	host glycan
GH95_e19	LSTc	-0.478638	0.190404	223	109	0.0126663	0.0518283	-0.478638	-
GH76_e12	LSTc	0.316157	0.125805	223	87	0.0126923	0.0518427	0.316157	-
GH53_e4	LSTc	-0.421036	0.169415	223	37	0.0136983	0.0545482	-0.421036	-
GH13_e117	LSTc	0.637157	0.25689	223	149	0.0138851	0.0549486	0.637157	sucrose
GH29_e74	LSTc	-0.575147	0.23334	223	70	0.01448	0.0564998	-0.575147	-
GH31_e15	LSTc	-0.489701	0.201265	223	65	0.0157755	0.0595221	-0.489701	-
GH109_e3	LSTc	-0.230462	0.0949924	223	33	0.0160748	0.0604978	-0.230462	-
GH3_e85	LSTc	0.225332	0.0932639	223	28	0.0165127	0.0614709	0.225332	-
GH172_e6	LSTc	-0.455113	0.188736	223	65	0.0167211	0.0619238	-0.455113	-
GH8_e0	LSTc	-0.388618	0.161399	223	211	0.0168812	0.0624253	-0.388618	cellulose; beta-glucan
GH110_e10	LSTc	-0.453599	0.18866	223	50	0.0170384	0.0628503	-0.453599	host glycan
GH109_e1	LSTc	-0.591526	0.246184	223	132	0.0171087	0.0630575	-0.591526	host glycan
GH18_e64	LSTc	-0.606376	0.253845	223	95	0.0177576	0.0648591	-0.606376	-
GH76_e42	LSTc	-0.619603	0.259459	223	132	0.0177908	0.0648744	-0.619603	alpha-mannan
GH33_e9	LSTc	0.398061	0.16693	223	32	0.0179547	0.0651422	0.398061	sialic acid
GH73_e238	LSTc	0.375487	0.15746	223	27	0.0179522	0.0651422	0.375487	peptidoglycan
GH5_e108	LSTc	-0.595761	0.250966	223	67	0.0184707	0.0662152	-0.595761	beta-glucan
GH3_e88	LSTc	-0.460921	0.194485	223	97	0.0186622	0.0666337	-0.460921	xylan; arabinan; beta-glucan
GH85_e0	LSTc	0.433639	0.183275	223	49	0.018855	0.0671069	0.433639	host glycan
GH43_e111	LSTc	-0.552815	0.234007	223	119	0.019038	0.0673817	-0.552815	xylan
GH3_e90	LSTc	-0.342609	0.145263	223	38	0.0192307	0.0678589	-0.342609	-
GH31_e38	LSTc	0.258326	0.109617	223	23	0.0193279	0.067922	0.258326	-
GH43_e205	LSTc	-0.59676	0.253174	223	116	0.0193035	0.067922	-0.59676	-
GH35_e44	LSTc	-0.522015	0.221571	223	88	0.0193614	0.0679576	-0.522015	-
GH20_e31	LSTc	0.269802	0.116066	223	31	0.0210157	0.0720775	0.269802	-
GH38_e12	LSTc	0.402445	0.173131	223	120	0.0210181	0.0720775	0.402445	alpha-mannan
GH16_e240	LSTc	-0.501765	0.218063	223	74	0.0223359	0.0751729	-0.501765	beta-glucan
GH27_e45	LSTc	-0.507829	0.221383	223	81	0.0227494	0.0762191	-0.507829	-
GH42_e15	LSTc	-0.290722	0.127395	223	61	0.0234517	0.077821	-0.290722	-
GH33_e105	LSTc	0.389165	0.170907	223	61	0.0237534	0.0785202	0.389165	sialic acid
GH109_e2	LSTc	-0.378053	0.166534	223	205	0.0241774	0.0795928	-0.378053	-
GH73_e187	LSTc	0.215038	0.0952232	223	30	0.0249199	0.0810535	0.215038	-
GH2_e38	LSTc	-0.34183	0.151424	223	50	0.024972	0.0811436	-0.34183	-
GH2_e98	LSTc	-0.563658	0.249991	223	121	0.0251449	0.0814284	-0.563658	-
GH43_e25	LSTc	-0.452803	0.200812	223	65	0.025136	0.0814284	-0.452803	-
GH68_e6	LSTc	0.323624	0.143587	223	86	0.0252005	0.0814901	0.323624	fructan
GH43_e196	LSTc	-0.483971	0.215772	223	88	0.0259045	0.0833432	-0.483971	-
GH123_e8	LSTc	0.315357	0.141307	223	29	0.0266519	0.0849504	0.315357	host glycan
GH172_e18	LSTc	0.242415	0.108657	223	30	0.0266985	0.0849775	0.242415	-
GH18_e54	LSTc	-0.456136	0.2049	223	49	0.0270288	0.0857225	-0.456136	-
GH38_e22	LSTc	-0.432875	0.195327	223	95	0.0277146	0.0872458	-0.432875	-
GH73_e2	LSTc	0.497042	0.224295	223	93	0.0277244	0.0872458	0.497042	peptidoglycan
GH13_e61	LSTc	0.401348	0.181617	223	116	0.0281549	0.0882475	0.401348	sucrose; starch
GH2_e16	LSTc	-0.395835	0.179795	223	79	0.0287427	0.0894142	-0.395835	beta-galactan
GH76_e22	LSTc	0.195466	0.0895093	223	23	0.0300472	0.0921474	0.195466	-
GH25_e142	LSTc	0.144745	0.0663088	223	26	0.0301113	0.092217	0.144745	peptidoglycan
GH23_e631	LSTc	0.205356	0.0941016	223	31	0.0301575	0.0922953	0.205356	-
GH43_e74	LSTc	-0.459566	0.211374	223	108	0.0307678	0.0936231	-0.459566	-
GH85_e5	LSTc	-0.189919	0.0873696	223	27	0.0308015	0.0936231	-0.189919	-
GH2_e119	LSTc	-0.425761	0.195901	223	84	0.0308313	0.0936499	-0.425761	-
GH3_e27	LSTc	-0.399009	0.183749	223	93	0.0309737	0.0938903	-0.399009	-
GH4_e0	LSTc	-0.446565	0.205627	223	186	0.0309557	0.0938903	-0.446565	raffinose
GH92_e38	LSTc	-0.548806	0.252672	223	105	0.0309337	0.0938903	-0.548806	-
GH2_e113	LSTc	-0.322459	0.149086	223	53	0.0316365	0.0953716	-0.322459	-
GH18_e24	LSTc	-0.326588	0.151753	223	60	0.0324889	0.0970963	-0.326588	-
GH36_e0	LSTc	0.411149	0.192011	223	213	0.0333618	0.0991729	0.411149	alpha-galactan
GH43_e55	LSTc	-0.489759	0.229105	223	103	0.0336539	0.099775	-0.489759	-
GH173_e1	LSTc	-0.311288	0.146315	223	42	0.0344997	0.10154	-0.311288	-
GH5_e79	LSTc	-0.400754	0.188535	223	80	0.03466	0.101757	-0.400754	beta-glucan; beta-mannan
GH36_e57	LSTc	0.478086	0.225121	223	86	0.0348239	0.10188	0.478086	-
GH13_e245	LSTc	-0.328957	0.155271	223	210	0.035256	0.102613	-0.328957	sucrose; starch
GH43_e68	LSTc	-0.200498	0.0948822	223	23	0.0357276	0.103783	-0.200498	-
GH13_e188	LSTc	-0.354603	0.168561	223	68	0.03655	0.105484	-0.354603	sucrose
GH20_e52	LSTc	0.306578	0.146457	223	30	0.0374795	0.106988	0.306578	host glycan
GH30_e11	LSTc	-0.470153	0.224579	223	85	0.0374623	0.106988	-0.470153	-
GH25_e88	LSTc	0.358933	0.171573	223	43	0.0375947	0.10718	0.358933	peptidoglycan
GH1_e61	LSTc	0.180721	0.0866767	223	28	0.0382334	0.108792	0.180721	-
GH13_e209	LSTc	0.389277	0.186781	223	39	0.0383133	0.10895	0.389277	sucrose; starch
GH3_e6	LSTc	-0.739806	0.356351	223	120	0.0390611	0.110414	-0.739806	-
GH23_e843	LSTc	-0.337781	0.163559	223	42	0.0400878	0.112135	-0.337781	-
GH20_e108	LSTc	-0.4859	0.235481	223	91	0.0402558	0.112464	-0.4859	-
GH130_e18	LSTc	-0.343407	0.16684	223	43	0.0407502	0.1134	-0.343407	beta-mannan
GH18_e216	LSTc	-0.44824	0.218357	223	98	0.0412878	0.114272	-0.44824	-
GH23_e27	LSTc	0.228059	0.111602	223	26	0.0422058	0.11597	0.228059	-
GH73_e254	LSTc	0.269321	0.131958	223	67	0.0424595	0.116322	0.269321	-
GH18_e203	LSTc	-0.320774	0.157835	223	66	0.0433325	0.118025	-0.320774	host glycan
GH33_e130	LSTc	0.301055	0.149006	223	28	0.0445626	0.120648	0.301055	sialic acid
GH66_e0	LSTc	0.319166	0.159002	223	104	0.0459512	0.123274	0.319166	alpha-glucan
GH25_e71	LSTc	0.34689	0.173311	223	91	0.0465728	0.124492	0.34689	peptidoglycan
GH36_e23	LSTc	-0.502713	0.251718	223	118	0.0470547	0.125479	-0.502713	-
GH126_e19	LSTc	0.292045	0.14656	223	39	0.0475456	0.126485	0.292045	alpha-glucan
GH16_e59	LSTc	-0.414665	0.208589	223	83	0.0480674	0.127417	-0.414665	carrageenan
GH24_e13	LSTc	-0.37993	0.191159	223	38	0.0481174	0.127474	-0.37993	-
GH3_e229	LSTc	0.495586	0.250425	223	158	0.0490775	0.128868	0.495586	-
GH116_e7	LSTc	0.202159	0.102509	223	25	0.0498614	0.130236	0.202159	-
GH116_e6	total fuc	-0.524015	0.181679	223	75	0.00431627	0.0267038	-0.524015	-
GH43_e111	total fuc	-0.643067	0.232762	223	119	0.00622094	0.0348248	-0.643067	xylan
GH43_e74	total fuc	-0.563308	0.210052	223	108	0.00788443	0.0410433	-0.563308	-
GH23_e335	total fuc	-0.522301	0.197558	223	61	0.00879415	0.0443289	-0.522301	peptidoglycan
GH23_e520	total fuc	0.243469	0.0952905	223	24	0.0112996	0.0528344	0.243469	-
GH24_e13	total fuc	-0.47402	0.190042	223	38	0.0133633	0.0583793	-0.47402	-
GH33_e137	total fuc	-0.334289	0.136555	223	45	0.0151549	0.0636212	-0.334289	-
GH16_e21	total fuc	0.562817	0.230734	223	52	0.0155173	0.0646217	0.562817	carrageenan
GH136_e1	total fuc	-0.353545	0.145349	223	32	0.0158066	0.0654168	-0.353545	-
GH109_e3	total fuc	-0.221733	0.0950128	223	33	0.0205209	0.0786252	-0.221733	-
GH25_e239	total fuc	0.257079	0.11254	223	55	0.0233151	0.0867783	0.257079	-
GH92_e20	total fuc	-0.501664	0.224144	223	123	0.0262237	0.0934822	-0.501664	host glycan
GH2_e145	total fuc	-0.495275	0.221885	223	121	0.0266237	0.0944547	-0.495275	beta-galactan; pectin
GH109_e1	total fuc	-0.548993	0.246442	223	132	0.0269239	0.0951571	-0.548993	host glycan
GH27_e45	total fuc	-0.492174	0.221371	223	81	0.0272223	0.0955102	-0.492174	-
GH43_e243	total fuc	0.45708	0.211293	223	86	0.0316092	0.105427	0.45708	xylan
GH43_e300	total fuc	-0.455772	0.212694	223	110	0.0332328	0.109047	-0.455772	-
GH32_e82	total fuc	-0.17472	0.0818569	223	40	0.0339219	0.110494	-0.17472	fructan
GH16_e336	total fuc	-0.396908	0.186671	223	47	0.034608	0.111806	-0.396908	-
GH32_e31	total fuc	-0.26431	0.124641	223	43	0.0350886	0.112892	-0.26431	-
GH18_e225	total fuc	-0.330248	0.156016	223	61	0.0354139	0.113735	-0.330248	-
GH16_e22	total fuc	-0.28982	0.137572	223	53	0.0362894	0.116084	-0.28982	-
GH158_e5	total fuc	-0.275936	0.131929	223	54	0.0376365	0.118858	-0.275936	beta-glucan
GH76_e23	total fuc	-0.191127	0.0914757	223	25	0.0378338	0.119227	-0.191127	-
GH2_e113	total fuc	-0.311085	0.14908	223	53	0.0380783	0.119744	-0.311085	-
GH31_e32	total fuc	-0.395936	0.189955	223	64	0.0382912	0.120328	-0.395936	-
GH78_e6	total fuc	-0.44653	0.215544	223	117	0.0394758	0.12301	-0.44653	-
GH74_e6	total fuc	-0.351035	0.169765	223	59	0.0398422	0.123629	-0.351035	-
GH55_e1	total fuc	-0.329773	0.159877	223	57	0.0403293	0.124451	-0.329773	-
GH74_e0	total fuc	-0.28616	0.1389	223	56	0.0405676	0.124927	-0.28616	xyloglucan
GH16_e72	total fuc	0.359997	0.17581	223	45	0.041793	0.127555	0.359997	host glycan
GH97_e20	total fuc	0.326322	0.160575	223	27	0.0433455	0.130593	0.326322	-
GH95_e19	total fuc	-0.387831	0.191199	223	109	0.0437342	0.131409	-0.387831	-
GH78_e66	total fuc	-0.506195	0.251463	223	88	0.0453445	0.134345	-0.506195	-
GH43_e259	total fuc	-0.501018	0.249073	223	123	0.045501	0.13463	-0.501018	xylan
GH92_e30	total fuc	-0.456208	0.227469	223	125	0.0461365	0.135879	-0.456208	host glycan
GH5_e11	total fuc	-0.256423	0.129015	223	56	0.0481127	0.13985	-0.256423	-
GH5_e108	total fuc	-0.498441	0.25174	223	67	0.0489633	0.1414	-0.498441	beta-glucan
GH35_e21	total fuc	0.420247	0.212371	223	93	0.0490935	0.141501	0.420247	-
GH38_e23	total fuc	-0.411663	0.208408	223	114	0.0494983	0.142256	-0.411663	-
GH43_e180	total fuc	-0.452887	0.229247	223	97	0.0494682	0.142256	-0.452887	-
GH23_e361	total fuc	-0.40411	0.20495	223	51	0.0499026	0.142909	-0.40411	-
GH116_e6	total HMOs	-0.543854	0.181478	223	75	0.00304432	0.0207423	-0.543854	-
GH16_e21	total HMOs	0.665099	0.229566	223	52	0.00414911	0.0261013	0.665099	carrageenan
GH43_e74	total HMOs	-0.578111	0.209945	223	108	0.00639104	0.035777	-0.578111	-
GH154_e0	total HMOs	0.438921	0.16117	223	49	0.00698599	0.0381023	0.438921	-
GH43_e111	total HMOs	-0.630816	0.233001	223	119	0.00731977	0.0391259	-0.630816	xylan
GH92_e20	total HMOs	-0.595024	0.223176	223	123	0.00824702	0.0424841	-0.595024	host glycan
GH43_e259	total HMOs	-0.636507	0.24774	223	123	0.0108592	0.0513133	-0.636507	xylan
GH23_e520	total HMOs	0.242955	0.0953312	223	24	0.0115055	0.0530787	0.242955	-
GH24_e13	total HMOs	-0.472781	0.190125	223	38	0.0136443	0.0592113	-0.472781	-
GH43_e300	total HMOs	-0.523604	0.212053	223	110	0.0143096	0.0610177	-0.523604	-
GH108_e70	total HMOs	0.258756	0.105853	223	29	0.0153	0.0638599	0.258756	-
GH2_e145	total HMOs	-0.535562	0.221535	223	121	0.0164496	0.0660322	-0.535562	beta-galactan; pectin
GH33_e137	total HMOs	-0.330709	0.136645	223	45	0.016331	0.0660322	-0.330709	-
GH92_e30	total HMOs	-0.542806	0.226677	223	125	0.0174836	0.0691276	-0.542806	host glycan
GH78_e6	total HMOs	-0.513658	0.214935	223	117	0.0177075	0.069827	-0.513658	-
GH109_e1	total HMOs	-0.571894	0.246292	223	132	0.0211549	0.0793486	-0.571894	host glycan
GH38_e23	total HMOs	-0.477548	0.207837	223	114	0.0225274	0.0834432	-0.477548	-
GH78_e62	total HMOs	-0.556789	0.242721	223	61	0.0227461	0.0838883	-0.556789	-
GH43_e180	total HMOs	-0.5233	0.228641	223	97	0.0230524	0.0847536	-0.5233	-
GH136_e1	total HMOs	-0.330295	0.145653	223	32	0.0243283	0.0877787	-0.330295	-
GH35_e21	total HMOs	0.470686	0.211962	223	93	0.0274058	0.0956305	0.470686	-
GH23_e361	total HMOs	-0.450944	0.204575	223	51	0.0285495	0.0977086	-0.450944	-
GH5_e108	total HMOs	-0.552878	0.251309	223	67	0.0288578	0.0983857	-0.552878	beta-glucan
GH16_e336	total HMOs	-0.408353	0.186626	223	47	0.0297259	0.100347	-0.408353	-
GH2_e113	total HMOs	-0.324209	0.149006	223	53	0.0306437	0.102437	-0.324209	-
GH51_e19	total HMOs	-0.492654	0.227187	223	197	0.0312037	0.103706	-0.492654	arabinan
GH109_e3	total HMOs	-0.206116	0.0952083	223	33	0.0314819	0.104222	-0.206116	-
GH27_e45	total HMOs	-0.478465	0.221589	223	81	0.031923	0.105235	-0.478465	-
GH95_e19	total HMOs	-0.411049	0.191046	223	109	0.0325302	0.106506	-0.411049	-
GH31_e66	total HMOs	-0.438153	0.204471	223	113	0.0332325	0.107697	-0.438153	xyloglucan
GH43_e55	total HMOs	-0.486456	0.22904	223	103	0.0348061	0.111021	-0.486456	-
GH120_e3	total HMOs	0.591701	0.278801	223	147	0.03494	0.111289	0.591701	-
GH32_e31	total HMOs	-0.264554	0.124684	223	43	0.0349834	0.111347	-0.264554	-
GH23_e335	total HMOs	-0.420515	0.198741	223	61	0.035488	0.112551	-0.420515	peptidoglycan
GH3_e10	total HMOs	-0.4324	0.205538	223	136	0.036547	0.115172	-0.4324	beta-glucan
GH92_e38	total HMOs	-0.531574	0.252734	223	105	0.0365865	0.115215	-0.531574	-
GH24_e283	total HMOs	0.449945	0.214769	223	58	0.0373243	0.117125	0.449945	-
GH31_e32	total HMOs	-0.397085	0.190012	223	64	0.0377969	0.117943	-0.397085	-
GH25_e239	total HMOs	0.233282	0.112819	223	55	0.039843	0.121925	0.233282	-
GH16_e72	total HMOs	0.362422	0.17585	223	45	0.0404925	0.123501	0.362422	host glycan
GH78_e66	total HMOs	-0.51754	0.251448	223	88	0.0407562	0.12405	-0.51754	-
GH32_e82	total HMOs	-0.168196	0.0819491	223	40	0.0413205	0.125425	-0.168196	fructan
GH18_e225	total HMOs	-0.320185	0.156168	223	61	0.0415357	0.125771	-0.320185	-
GH74_e6	total HMOs	-0.348175	0.169853	223	59	0.0415755	0.125771	-0.348175	-
GH74_e0	total HMOs	-0.284531	0.138965	223	56	0.0418086	0.126134	-0.284531	xyloglucan
GH55_e1	total HMOs	-0.327152	0.159959	223	57	0.0420342	0.12643	-0.327152	-
GH20_e29	total HMOs	-0.47266	0.231311	223	90	0.0422163	0.126763	-0.47266	-
GH25_e146	total HMOs	-0.299608	0.148577	223	43	0.0449728	0.132627	-0.299608	-
GH5_e11	total HMOs	-0.259867	0.129029	223	56	0.0452368	0.132971	-0.259867	-
GH31_e8	total HMOs	0.436218	0.217015	223	70	0.0456554	0.133677	0.436218	-
GH158_e5	total HMOs	-0.264894	0.13208	223	54	0.0461398	0.134379	-0.264894	beta-glucan
GH30_e41	total HMOs	-0.454457	0.226599	223	123	0.0461401	0.134379	-0.454457	beta-glucan
GH97_e20	total HMOs	0.321627	0.160677	223	27	0.0465563	0.135503	0.321627	-
GH28_e20	total HMOs	-0.489224	0.245557	223	59	0.0475852	0.137501	-0.489224	pectin
GH120_e7	total HMOs	0.464365	0.233799	223	85	0.0482669	0.138849	0.464365	-
GH2_e119	total HMOs	-0.388528	0.196172	223	84	0.0488999	0.140037	-0.388528	-
GH154_e0	total neu	0.502949	0.160836	223	49	0.00200623	0.0150755	0.502949	-
GH23_e235	total neu	-0.632345	0.218058	223	82	0.00411493	0.0253598	-0.632345	-
GH32_e73	total neu	0.339105	0.123377	223	25	0.00648815	0.0352146	0.339105	-
GH16_e21	total neu	0.631708	0.230747	223	52	0.00669871	0.0360937	0.631708	carrageenan
GH51_e19	total neu	-0.599627	0.226738	223	197	0.00877424	0.0432109	-0.599627	arabinan
GH108_e70	total neu	0.27804	0.105971	223	29	0.00931207	0.0449987	0.27804	-
GH30_e11	total neu	-0.587328	0.223939	223	85	0.00933883	0.0450366	-0.587328	-
GH78_e14	total neu	-0.608623	0.235806	223	126	0.0105063	0.0486148	-0.608623	-
GH25_e264	total neu	-0.301966	0.119139	223	25	0.0119601	0.0534473	-0.301966	-
GH25_e47	total neu	-0.399287	0.160886	223	31	0.0138273	0.0589614	-0.399287	-
GH43_e259	total neu	-0.606371	0.248889	223	123	0.0156403	0.0638215	-0.606371	xylan
GH24_e69	total neu	-0.522762	0.221483	223	107	0.0191434	0.0725982	-0.522762	-
GH127_e11	total neu	0.313271	0.133823	223	23	0.0201386	0.0751105	0.313271	-
GH20_e52	total neu	0.340963	0.146517	223	30	0.0208762	0.0770705	0.340963	host glycan
GH92_e24	total neu	-0.699115	0.315759	223	90	0.0278593	0.0959352	-0.699115	-
GH27_e14	total neu	-0.471289	0.213527	223	66	0.0283459	0.0970116	-0.471289	alpha-galactan; raffinose
GH20_e1	total neu	-0.623284	0.282893	223	114	0.0286244	0.0975902	-0.623284	host glycan
GH20_e66	total neu	0.25203	0.114937	223	24	0.0293817	0.0994124	0.25203	-
GH95_e1	total neu	-0.419301	0.193307	223	209	0.0311575	0.10361	-0.419301	pectin; xylan; xyloglucan; host glycan
GH92_e20	total neu	-0.483623	0.225128	223	123	0.0327997	0.107388	-0.483623	host glycan
GH31_e4	total neu	0.284043	0.133717	223	23	0.0347784	0.111893	0.284043	-
GH97_e16	total neu	-0.504932	0.241098	223	88	0.0373883	0.117574	-0.504932	alpha-glucan
GH3_e88	total neu	-0.407702	0.195572	223	97	0.0382643	0.119318	-0.407702	xylan; arabinan; beta-glucan
GH63_e16	total neu	0.275174	0.132577	223	24	0.0391055	0.121094	0.275174	-
GH3_e143	total neu	0.274938	0.132519	223	23	0.0391871	0.121097	0.274938	-
GH78_e62	total neu	-0.506356	0.244008	223	61	0.0391447	0.121097	-0.506356	-
GH43_e59	total neu	-0.478279	0.233156	223	90	0.0414303	0.125587	-0.478279	xylan
GH104_e0	total neu	-0.647312	0.316032	223	105	0.0417339	0.12625	-0.647312	-
GH2_e151	total neu	-0.465405	0.227992	223	87	0.0424239	0.12773	-0.465405	-
GH29_e82	total neu	-0.473087	0.233029	223	129	0.0435545	0.13008	-0.473087	-
GH30_e59	total neu	-0.211093	0.104821	223	27	0.0452538	0.13381	-0.211093	-
GH78_e30	total neu	-0.532258	0.266572	223	114	0.0471044	0.137457	-0.532258	alpha-rhamnoside
GH88_e24	total neu	-0.493852	0.249404	223	134	0.0489471	0.141445	-0.493852	-
GH13_e47	total neu	-0.56905	0.287519	223	120	0.0490554	0.141574	-0.56905	sucrose; starch
GH20_e46	total neu	-0.481978	0.244008	223	81	0.0495013	0.1424	-0.481978	-
GH23_e631	total sia	0.344623	0.0914836	223	31	0.000212571	0.00250586	0.344623	-
GH154_e0	total sia	0.519178	0.158889	223	49	0.00126025	0.0105797	0.519178	-
GH3_e106	total sia	0.462993	0.153349	223	47	0.00283633	0.0195176	0.462993	-
GH13_e209	total sia	0.549379	0.183491	223	39	0.00307102	0.0207027	0.549379	sucrose; starch
GH76_e22	total sia	0.261557	0.0880435	223	23	0.00330348	0.0218009	0.261557	-
GH172_e18	total sia	0.315894	0.106951	223	30	0.00348506	0.0225668	0.315894	-
GH23_e520	total sia	0.278295	0.0941918	223	24	0.00347501	0.0225668	0.278295	-
GH32_e45	total sia	0.349658	0.119999	223	36	0.00394204	0.0247405	0.349658	-
GH1_e61	total sia	0.243507	0.0853039	223	28	0.00472513	0.0283	0.243507	-
GH29_e54	total sia	0.269451	0.096145	223	25	0.00552673	0.0316708	0.269451	-
GH85_e17	total sia	0.352054	0.126986	223	62	0.00604612	0.0339938	0.352054	host glycan
GH76_e36	total sia	-0.748825	0.27088	223	78	0.00619059	0.0344385	-0.748825	alpha-mannan
GH116_e7	total sia	0.27862	0.100898	223	25	0.00624612	0.0346609	0.27862	-
GH25_e142	total sia	0.179248	0.0654125	223	26	0.0066475	0.0359509	0.179248	peptidoglycan
GH123_e14	total sia	0.637094	0.235143	223	74	0.00727641	0.0381455	0.637094	-
GH92_e30	total sia	-0.606686	0.224287	223	125	0.00737121	0.0384419	-0.606686	host glycan
GH120_e6	total sia	0.288314	0.107684	223	30	0.00798396	0.0406589	0.288314	-
GH13_e4	total sia	0.722417	0.269901	223	118	0.00800273	0.0406615	0.722417	sucrose
GH24_e50	total sia	-0.4757	0.181528	223	37	0.00939696	0.0456715	-0.4757	-
GH120_e0	total sia	0.599953	0.2294	223	110	0.00953723	0.0461174	0.599953	xylan
GH32_e129	total sia	-0.527379	0.203479	223	76	0.0101927	0.0477724	-0.527379	fructan
GH43_e259	total sia	-0.636378	0.245943	223	123	0.0103167	0.0479868	-0.636378	xylan
GH101_e1	total sia	0.34633	0.135577	223	42	0.0113162	0.051092	0.34633	host glycan
GH2_e34	total sia	0.393315	0.154676	223	44	0.0116892	0.0520328	0.393315	-
GH2_e113	total sia	-0.372257	0.147413	223	53	0.0122721	0.0538763	-0.372257	-
GH42_e15	total sia	-0.318513	0.126115	223	61	0.0122615	0.0538763	-0.318513	-
GH78_e62	total sia	-0.600843	0.240483	223	61	0.0132109	0.0568772	-0.600843	-
GH51_e19	total sia	-0.557251	0.224861	223	197	0.0139637	0.0591464	-0.557251	arabinan
GH116_e6	total sia	-0.441083	0.18143	223	75	0.0158591	0.0637791	-0.441083	-
GH25_e88	total sia	0.411888	0.169716	223	43	0.0160396	0.0640436	0.411888	peptidoglycan
GH35_e7	total sia	0.433748	0.18066	223	49	0.0171943	0.0670908	0.433748	-
GH38_e12	total sia	0.408769	0.171739	223	120	0.0181654	0.0700215	0.408769	alpha-mannan
GH23_e204	total sia	0.220432	0.093008	223	27	0.0186588	0.0711239	0.220432	-
GH154_e20	total sia	-0.445527	0.189502	223	92	0.0196133	0.073815	-0.445527	arabinogalactan protein
GH32_e101	total sia	0.370678	0.157746	223	63	0.0196752	0.0739229	0.370678	fructan
GH172_e6	total sia	-0.436983	0.187488	223	65	0.0206817	0.0769262	-0.436983	-
GH92_e20	total sia	-0.518075	0.222436	223	123	0.0207693	0.0770593	-0.518075	host glycan
GH43_e327	total sia	-0.585534	0.253673	223	86	0.021924	0.0801246	-0.585534	xylan
GH8_e0	total sia	-0.369333	0.160372	223	211	0.0222233	0.0805098	-0.369333	cellulose; beta-glucan
GH43_e180	total sia	-0.521249	0.227012	223	97	0.0226188	0.0816109	-0.521249	-
GH2_e145	total sia	-0.503427	0.22028	223	121	0.0232511	0.0832184	-0.503427	beta-galactan; pectin
GH20_e71	total sia	0.369873	0.162053	223	92	0.023429	0.0837878	0.369873	host glycan
GH101_e2	total sia	0.357771	0.157967	223	27	0.0245047	0.0861822	0.357771	host glycan
GH120_e3	total sia	0.623585	0.276474	223	147	0.0250951	0.0874307	0.623585	-
GH35_e15	total sia	-0.453044	0.20249	223	76	0.0262741	0.0904071	-0.453044	pectin
GH20_e29	total sia	-0.510191	0.229281	223	90	0.0270937	0.0925659	-0.510191	-
GH38_e18	total sia	0.489534	0.221199	223	97	0.0279279	0.0943494	0.489534	host glycan
GH5_e108	total sia	-0.550369	0.249524	223	67	0.0284512	0.0956818	-0.550369	beta-glucan
GH108_e70	total sia	0.231567	0.105377	223	29	0.0290372	0.0968487	0.231567	-
GH105_e43	total sia	-0.612688	0.279104	223	88	0.0292045	0.0972612	-0.612688	-
GH43_e300	total sia	-0.460025	0.211197	223	110	0.0304653	0.100335	-0.460025	-
GH31_e25	total sia	0.352058	0.162821	223	63	0.0316882	0.102992	0.352058	-
GH13_e188	total sia	-0.361281	0.167212	223	68	0.0318153	0.103255	-0.361281	sucrose
GH92_e17	total sia	0.418874	0.195524	223	121	0.0332772	0.106755	0.418874	host glycan
GH13_e92	total sia	0.255186	0.119729	223	60	0.0341791	0.108634	0.255186	sucrose; starch
GH92_e11	total sia	-0.401965	0.188846	223	73	0.0344148	0.108842	-0.401965	-
GH92_e14	total sia	-0.473491	0.222451	223	112	0.0344163	0.108842	-0.473491	-
GH163_e13	total sia	-0.374131	0.175997	223	27	0.0346466	0.109218	-0.374131	-
GH2_e5	total sia	-0.427686	0.201149	223	76	0.03461	0.109218	-0.427686	-
GH5_e11	total sia	-0.271833	0.127989	223	56	0.0348071	0.109456	-0.271833	-
GH126_e19	total sia	0.308286	0.145293	223	39	0.0349814	0.109695	0.308286	alpha-glucan
GH92_e38	total sia	-0.530652	0.250925	223	105	0.0355841	0.110923	-0.530652	-
GH130_e20	total sia	-0.588032	0.278122	223	116	0.0356258	0.110936	-0.588032	-
GH32_e31	total sia	-0.261663	0.123815	223	43	0.0357087	0.110961	-0.261663	-
GH172_e0	total sia	0.657379	0.311807	223	153	0.0361482	0.111549	0.657379	-
GH26_e89	total sia	-0.460318	0.219505	223	63	0.03714	0.11386	-0.460318	-
GH111_e0	total sia	0.237065	0.11451	223	44	0.0396072	0.119596	0.237065	-
GH43_e42	total sia	-0.480941	0.232428	223	79	0.0397062	0.119791	-0.480941	-
GH74_e6	total sia	-0.348218	0.168633	223	59	0.0401112	0.120523	-0.348218	-
GH9_e26	total sia	-0.29028	0.140805	223	59	0.0404351	0.121088	-0.29028	cellulose; beta-glucan
GH74_e0	total sia	-0.283834	0.137974	223	56	0.0408608	0.121945	-0.283834	xyloglucan
GH78_e85	total sia	-0.530696	0.258992	223	115	0.0416512	0.123485	-0.530696	-
GH2_e51	total sia	-0.421898	0.206924	223	84	0.0426668	0.125083	-0.421898	-
GH31_e66	total sia	-0.41209	0.20325	223	113	0.0438277	0.127979	-0.41209	xyloglucan
GH25_e264	total sia	-0.239788	0.118546	223	25	0.04432	0.128769	-0.239788	-
GH31_e40	total sia	-0.439054	0.217555	223	113	0.0448035	0.129433	-0.439054	-
GH3_e10	total sia	-0.411044	0.204262	223	136	0.0454151	0.130645	-0.411044	beta-glucan
GH158_e5	total sia	-0.263447	0.131145	223	54	0.0457898	0.131448	-0.263447	beta-glucan
GH172_e19	total sia	-0.348462	0.173827	223	64	0.0462377	0.132326	-0.348462	-
GH35_e16	total sia	0.302668	0.151003	223	36	0.0462667	0.132326	0.302668	-
GH43_e205	total sia	-0.505262	0.252156	223	116	0.0463329	0.132394	-0.505262	-
GH66_e1	total sia	-0.454076	0.226895	223	113	0.0466043	0.132866	-0.454076	alpha-glucan
GH18_e214	total sia	-0.431203	0.217028	223	67	0.0481911	0.135226	-0.431203	-
GH38_e23	total sia	-0.410222	0.207	223	114	0.0487639	0.136148	-0.410222	-
GH78_e6	total sia	-0.423679	0.214285	223	117	0.049282	0.136993	-0.423679	-

## Sheet: Fig5
feature	metadata	coef	stderr	N	N.not.0	pval	qval	coeficient	Birth mode
Klebsiella.michiganensis	X3SL	-2.74169	0.847001	32	32	0.0030191	0.0634011	-2.74169	CS
Klebsiella.oxytoca	X3SL	-2.19353	0.660441	32	32	0.00242942	0.0634011	-2.19353	CS
Shigella.flexneri	DS_LNT	-1.38375	0.448503	32	32	0.00444037	0.0466239	-1.38375	CS
Clostridium.neonatale	DS_LNT	-2.68064	1.02116	32	32	0.0136811	0.0957677	-2.68064	CS
Escherichia.coli	DS_LNT	-1.48873	0.555097	32	32	0.0119548	0.0957677	-1.48873	CS
uncultured.Streptococcus.sp.	DS_LNT	-1.70392	0.675739	32	32	0.0174332	0.104599	-1.70392	CS
Klebsiella.oxytoca	DS_LNT	-1.68347	0.717581	32	32	0.0260211	0.136611	-1.68347	CS
Klebsiella.grimontii	LNDFH1	-2.96438	0.557427	32	32	1.04829623152651e-5	2.2014220862056e-4	-2.96438	CS
Klebsiella.michiganensis	LNDFH1	-3.96458	0.734873	32	32	8.46727201853201e-6	2.2014220862056e-4	-3.96458	CS
Klebsiella.oxytoca	LNDFH1	-2.66626	0.649581	32	32	3.0095177763575e-4	0.00421332	-2.66626	CS
Clostridium.neonatale	LNDFH1	-3.10403	1.03586	32	32	0.00554635	0.0566999	-3.10403	CS
Bifidobacterium.longum	LNDFH1	2.44605	0.925363	32	32	0.0131031	0.0786183	2.44605	CS
Bacteroides.xylanisolvens	LNDFH1	1.49036	0.669819	32	32	0.034019	0.104933	1.49036	CS
Bifidobacterium.breve	LNDFH1	2.10682	0.960823	32	32	0.0364988	0.104933	2.10682	CS
Bifidobacterium.catenulatum	LNDFH1	1.99743	0.861487	32	32	0.0276688	0.104933	1.99743	CS
Klebsiella.pneumoniae	LNDFH1	-1.7	0.781887	32	32	0.0379916	0.104933	-1.7	CS
Klebsiella.variicola	LNDFH1	-1.55015	0.748893	32	32	0.0474696	0.104933	-1.55015	CS
Veillonella.parvula	LNDFH1	-0.919033	0.442809	32	32	0.0469184	0.104933	-0.919033	CS
Escherichia.coli	LNnT	-1.63475	0.559608	32	32	0.00668671	0.140421	-1.63475	CS
Klebsiella.oxytoca	LNT	-2.29371	0.662679	32	32	0.00168756	0.0708775	-2.29371	CS
Klebsiella.grimontii	LNT	-1.91736	0.666458	32	32	0.00745737	0.0975905	-1.91736	CS
Klebsiella.michiganensis	LNT	-2.66538	0.872689	32	32	0.00480114	0.0975905	-2.66538	CS
Klebsiella.pneumoniae	LNT	-1.84039	0.73798	32	32	0.0185887	0.0975905	-1.84039	CS
Klebsiella.variicola	LNT	-1.89294	0.689379	32	32	0.0102567	0.0975905	-1.89294	CS
Clostridium.neonatale	LNT	-2.45725	1.04834	32	32	0.0261435	0.122003	-2.45725	CS
Klebsiella.grimontii	LST_b	-2.06111	0.640213	32	32	0.00315773	0.0522023	-2.06111	CS
Klebsiella.oxytoca	LST_b	-2.1687	0.66523677268024894	32	32	0.00284521	0.0522023	-2.1687	CS
Klebsiella.michiganensis	LST_b	-2.58014	0.866783	32	32	0.00582816	0.0611956	-2.58014	CS
Klebsiella.michiganensis	total_neu	-2.76075	0.873548	32	32	0.00367098	0.0770906	-2.76075	CS
Klebsiella.oxytoca	total_neu	-2.29816	0.671093	32	32	0.0018579	0.0770906	-2.29816	CS
Klebsiella.grimontii	total_neu	-1.85302	0.680812	32	32	0.0108683	0.0915653	-1.85302	CS
Klebsiella.variicola	total_neu	-1.85417	0.701258	32	32	0.0130808	0.0915653	-1.85417	CS
Clostridium.neonatale	total_neu	-2.57565	1.05052	32	32	0.0204752	0.107495	-2.57565	CS
Bacteroides.uniformis	LNFP_5	1.95114	0.628264	41	41	0.00358109	0.0508965	1.95114	VD + IA
Bacteroides.xylanisolvens	LNFP_5	1.81773	0.588566	41	41	0.00375033	0.0508965	1.81773	VD + IA
Phocaeicola.dorei	LNFP_5	2.36851	0.729884	41	41	0.00245217	0.0508965	2.36851	VD + IA
Phocaeicola.vulgatus	LNFP_5	1.82204	0.653808	41	41	0.00826252	0.0602744	1.82204	VD + IA
Bacteroides.ovatus	LNFP_5	1.55431	0.592436	41	41	0.0124569	0.0647756	1.55431	VD + IA
Bacteroides.sp..CAG.443	LNFP_5	1.93949	0.737309	41	40	0.0122454	0.0647756	1.93949	VD + IA
Klebsiella.oxytoca	LNFP_5	-1.54197	0.653602	41	41	0.023557	0.11136	-1.54197	VD + IA
Bacteroides.thetaiotaomicron	LNFP_5	1.60092	0.729786	41	41	0.0344461	0.137784	1.60092	VD + IA
Phocaeicola.vulgatus	DS_LNT	-0.923049	0.309795	150	150	0.00337861	0.0202717	-0.923049	VD
Phocaeicola.dorei	DS_LNT	-1.10431	0.385023	150	150	0.00473636	0.0255763	-1.10431	VD
Bacteroides.sp..CAG.443	DS_LNT	-0.730063	0.335749	150	149	0.0312722	0.0938167	-0.730063	VD
Bifidobacterium.breve	DS_LNT	-0.814242	0.395499	150	150	0.0412812	0.117326	-0.814242	VD
Clostridium.neonatale	DS_LNT	0.857454	0.430629	150	150	0.0483156	0.118593	0.857454	VD
Clostridium.neonatale	LNnT	1.27275	0.423911	150	150	0.00314875	0.0188925	1.27275	VD
Bifidobacterium.adolescentis	LNnT	-0.80427	0.310403	150	150	0.0105326	0.0398579	-0.80427	VD
Collinsella.sp..CAG.166	LNnT	-0.705425	0.276683	150	150	0.0118098	0.0398579	-0.705425	VD
Bifidobacterium.bifidum	LNnT	-0.980127	0.415714	150	150	0.0197062	0.0591186	-0.980127	VD
Bifidobacterium.longum	LNnT	-0.923332	0.415573	150	150	0.0278231	0.0715451	-0.923332	VD
Bifidobacterium.pseudocatenulatum	LNnT	-0.878528	0.39432	150	150	0.0274023	0.0715451	-0.878528	VD
Bifidobacterium.catenulatum	LNnT	-0.809305	0.383913	150	150	0.036724	0.0901407	-0.809305	VD
uncultured.Collinsella.sp.	LNnT	-0.699763	0.338628	150	150	0.0405396	0.0951799	-0.699763	VD
Phocaeicola.vulgatus	LNT	-0.857268	0.314245	150	150	0.00714833	0.0321675	-0.857268	VD
Phocaeicola.dorei	LNT	-0.908684	0.392386	150	150	0.0219525	0.0697315	-0.908684	VD
Bacteroides.sp..CAG.443	LNT	-0.673474	0.339899	150	149	0.0494122	0.12706	-0.673474	VD
Shigella.flexneri	LST_c	-0.630556	0.284095	150	150	0.0279828	0.0944418	-0.630556	VD
Escherichia.coli	LST_c	-0.608554	0.302702	150	150	0.0462174	0.131355	-0.608554	VD
Erysipelatoclostridium.ramosum	total_fuc	0.473971	0.227497	150	150	0.0389444	0.131437	0.473971	VD
Phocaeicola.vulgatus	total_neu	-0.910225	0.31351	150	150	0.00426161	0.0213429	-0.910225	VD
Phocaeicola.dorei	total_neu	-1.02549	0.390768	150	150	0.0095998	0.0345593	-1.02549	VD
Bacteroides.sp..CAG.443	total_neu	-0.697864	0.339859	150	149	0.0418069	0.107503	-0.697864	VD
Bifidobacterium.pseudocatenulatum	total_neu	-0.830645	0.399012	150	150	0.0390985	0.107503	-0.830645	VD
Clostridium.neonatale	total_neu	0.896208	0.434755	150	150	0.0410258	0.107503	0.896208	VD

## Sheet: S Results 1
feature	metadata	coef	stderr	N	N.not.0	pval	qval	coeficient	infant	Substrate
GH13_e245	DSLNT	-1.34475	0.243843	32	31	6.07e-06	0.0075786	-1.34475	CS	sucrose; starch
GH102_e2	DSLNT	-0.871358	0.212501	32	32	0.000304	0.0366445	-0.871358	CS	-
GH103_e0	DSLNT	-0.849439	0.211026	32	32	0.000374	0.0366445	-0.849439	CS	-
GH13_e88	DSLNT	-0.897719	0.220674	32	32	0.000332	0.0366445	-0.897719	CS	sucrose; starch
GH23_e150	DSLNT	-0.894311	0.216616	32	32	0.000282	0.0366445	-0.894311	CS	peptidoglycan
GH23_e225	DSLNT	-0.90886	0.226238	32	32	0.000382	0.0366445	-0.90886	CS	peptidoglycan
GH23_e734	DSLNT	-0.879999	0.209823	32	32	0.000236	0.0366445	-0.879999	CS	peptidoglycan
GH23_e819	DSLNT	-0.912636	0.22055	32	32	0.000275	0.0366445	-0.912636	CS	-
GH23_e96	DSLNT	-0.908944	0.211722	32	32	0.00018	0.0366445	-0.908944	CS	peptidoglycan
GH37_e6	DSLNT	-0.922631	0.222944	32	32	0.000274	0.0366445	-0.922631	CS	trehalose
GH73_e253	DSLNT	-0.94135	0.222429	32	32	0.000212	0.0366445	-0.94135	CS	-
GH77_e27	DSLNT	-0.908885	0.217731	32	32	0.000249	0.0366445	-0.908885	CS	starch
GH8_e0	DSLNT	-0.707847	0.163356	32	31	0.000161	0.0366445	-0.707847	CS	cellulose; beta-glucan
GH3_e19	DSLNT	-0.846879	0.21274	32	32	0.000421	0.0375688	-0.846879	CS	chitin
GH13_e62	DSLNT	-0.897076	0.229452	32	32	0.000511	0.039861	-0.897076	CS	sucrose; starch
GH32_e67	DSLNT	1.08192	0.275558	32	8	0.000489	0.039861	1.08192	CS	-
GH4_e24	DSLNT	-0.778829	0.217557	32	32	0.00123492	0.0906573	-0.778829	CS	beta-glucan
GH3_e106	DSLNT	1.24808	0.357939	32	9	0.00157805	0.109411	1.24808	CS	-
GH1_e115	LNDFH1	-1.43879	0.338808	32	30	0.000204	0.0363752	-1.43879	CS	beta-glucan; beta-fucosides; beta-galactan; beta-glucan; polyphenol
GH1_e91	LNDFH1	-2.25178	0.528534	32	26	0.000196	0.0363752	-2.25178	CS	-
GH13_e108	LNDFH1	-2.50728	0.582586	32	21	0.000174	0.0363752	-2.50728	CS	sucrose; starch
GH23_e69	LNDFH1	-2.51484	0.579271	32	21	0.000157	0.0363752	-2.51484	CS	-
GH32_e0	LNDFH1	-1.84939	0.406554	32	29	8.87e-05	0.0363752	-1.84939	CS	fructan
GH4_e24	LNDFH1	-0.971071	0.20444	32	32	5.08e-05	0.0363752	-0.971071	CS	beta-glucan
GH42_e0	LNDFH1	-2.17415	0.5032	32	27	0.000166	0.0363752	-2.17415	CS	arabinan
GH105_e57	LNDFH1	-1.93494	0.473478	32	28	0.000316	0.0438224	-1.93494	CS	-
GH4_e2	LNDFH1	-2.559	0.621511	32	21	0.000291	0.0438224	-2.559	CS	-
GH91_e0	LNDFH1	-1.65837	0.418636	32	14	0.000444	0.0554458	-1.65837	CS	fructan
GH1_e42	LNDFH1	-2.18407	0.608291	32	22	0.00120068	0.0629406	-2.18407	CS	-
GH128_e44	LNDFH1	-1.47099	0.387726	32	14	0.000698	0.0629406	-1.47099	CS	-
GH13_e227	LNDFH1	-2.0764	0.560306	32	22	0.000884	0.0629406	-2.0764	CS	sucrose
GH23_e150	LNDFH1	-0.847825	0.237351	32	32	0.00126083	0.0629406	-0.847825	CS	peptidoglycan
GH23_e819	LNDFH1	-0.880321	0.239823	32	32	0.00097	0.0629406	-0.880321	CS	-
GH24_e27	LNDFH1	-1.07893	0.291137	32	11	0.000883	0.0629406	-1.07893	CS	-
GH28_e20	LNDFH1	-1.22306	0.3264	32	14	0.000791	0.0629406	-1.22306	CS	pectin
GH3_e134	LNDFH1	-2.07515	0.566118	32	13	0.000984	0.0629406	-2.07515	CS	beta-glucan
GH36_e1	LNDFH1	-2.14893	0.585141	32	22	0.000966	0.0629406	-2.14893	CS	alpha-galactan
GH4_e4	LNDFH1	-0.991773	0.275845	32	31	0.00118519	0.0629406	-0.991773	CS	sucrose
GH5_e136	LNDFH1	-2.04932	0.570512	32	22	0.00119569	0.0629406	-2.04932	CS	beta-mannan
GH53_e15	LNDFH1	-2.44005	0.638041	32	24	0.000643	0.0629406	-2.44005	CS	arabinogalactan protein
GH55_e10	LNDFH1	-1.40531	0.39217	32	13	0.00122337	0.0629406	-1.40531	CS	beta-glucan
GH8_e29	LNDFH1	-2.24808	0.609953	32	23	0.000932	0.0629406	-2.24808	CS	cellulose; beta-glucan
GH103_e0	LNDFH1	-0.803727	0.230881	32	32	0.00160192	0.0634528	-0.803727	CS	-
GH108_e51	LNDFH1	-2.36555	0.673169	32	12	0.00146916	0.0634528	-2.36555	CS	-
GH13_e245	LNDFH1	-1.05603	0.306897	32	31	0.00177953	0.0634528	-1.05603	CS	sucrose; starch
GH161_e0	LNDFH1	-2.05165	0.593167	32	14	0.00169848	0.0634528	-2.05165	CS	beta-glucan
GH18_e0	LNDFH1	-2.19818	0.630951	32	28	0.00159025	0.0634528	-2.19818	CS	-
GH23_e225	LNDFH1	-0.855488	0.248012	32	32	0.00174092	0.0634528	-0.855488	CS	peptidoglycan
GH23_e734	LNDFH1	-0.821811	0.231788	32	32	0.00135222	0.0634528	-0.821811	CS	peptidoglycan
GH43_e1	LNDFH1	-1.08802	0.313948	32	14	0.00166853	0.0634528	-1.08802	CS	-
GH43_e105	LNDFH1	-1.60785	0.466854	32	29	0.00176555	0.0634528	-1.60785	CS	xylan
GH81_e11	LNDFH1	-1.45267	0.418917	32	13	0.00165943	0.0634528	-1.45267	CS	-
GH1_e0	LNDFH1	-0.653209	0.191036	32	32	0.00188328	0.0635225	-0.653209	CS	beta-glucan; beta-galactan
GH13_e88	LNDFH1	-0.814789	0.245746	32	32	0.00246572	0.0643565	-0.814789	CS	sucrose; starch
GH20_e114	LNDFH1	-1.74812	0.527482	32	26	0.00247525	0.0643565	-1.74812	CS	host glycan
GH23_e96	LNDFH1	-0.812343	0.238904	32	32	0.00197901	0.0643565	-0.812343	CS	peptidoglycan
GH28_e5	LNDFH1	-1.39614	0.413336	32	9	0.00209866	0.0643565	-1.39614	CS	-
GH30_e1	LNDFH1	-1.55468	0.464454	32	14	0.00227107	0.0643565	-1.55468	CS	-
GH32_e23	LNDFH1	-1.58559	0.476435	32	29	0.00238752	0.0643565	-1.58559	CS	fructan
GH73_e253	LNDFH1	-0.842059	0.250385	32	32	0.00218027	0.0643565	-0.842059	CS	-
GH77_e27	LNDFH1	-0.816634	0.244213	32	32	0.00229113	0.0643565	-0.816634	CS	starch
GH8_e0	LNDFH1	-0.622666	0.185742	32	31	0.00224188	0.0643565	-0.622666	CS	cellulose; beta-glucan
GH1_e13	LNDFH1	-0.687719	0.20815	32	31	0.00254079	0.0647123	-0.687719	CS	beta-glucan; beta-galactan
GH37_e6	LNDFH1	-0.822737	0.250482	32	32	0.00267085	0.0666645	-0.822737	CS	trehalose
GH102_e2	LNDFH1	-0.77714	0.238436	32	32	0.00285047	0.0691439	-0.77714	CS	-
GH108_e61	LNDFH1	-1.99415	0.614007	32	19	0.0029364	0.0691439	-1.99415	CS	-
GH3_e19	LNDFH1	-0.768795	0.23628	32	32	0.00289158	0.0691439	-0.768795	CS	chitin
GH101_e0	LNDFH1	1.75508	0.54391	32	23	0.00309863	0.069738	1.75508	CS	host glycan
GH13_e85	LNDFH1	-1.70361	0.528587	32	16	0.00312927	0.069738	-1.70361	CS	sucrose
GH19_e2	LNDFH1	-1.84321	0.574119	32	16	0.00323059	0.0707328	-1.84321	CS	chitin
GH23_e447	LNDFH1	1.93534	0.611245	32	18	0.00361688	0.0778253	1.93534	CS	-
GH78_e0	LNDFH1	-1.2115	0.384639	32	25	0.0037719	0.0784555	-1.2115	CS	alpha-rhamnoside
GH13_e155	LNDFH1	1.73916	0.556354	32	12	0.00400599	0.0819585	1.73916	CS	sucrose
GH19_e38	LNDFH1	-2.52987	0.819484	32	18	0.00441921	0.0889544	-2.52987	CS	-
GH23_e727	LNDFH1	-1.70991	0.563845	32	25	0.00506882	0.0979486	-1.70991	CS	-
GH65_e27	LNDFH1	-1.35875	0.448427	32	14	0.00510149	0.0979486	-1.35875	CS	-
GH109_e2	LNDFH1	-1.10366	0.366987	32	29	0.00539904	0.0984254	-1.10366	CS	-
GH13_e62	LNDFH1	-0.779698	0.25803	32	32	0.00520855	0.0984254	-0.779698	CS	sucrose; starch
GH144_e3	LNDFH1	-1.61626	0.540561	32	17	0.00563865	0.0984254	-1.61626	CS	-
GH19_e11	LNDFH1	-2.01421	0.674294	32	20	0.00567839	0.0984254	-2.01421	CS	peptidoglycan
GH31_e77	LNDFH1	2.18596	0.729116	32	24	0.00552544	0.0984254	2.18596	CS	-
GH73_e252	LNDFH1	-2.31346	0.772948	32	27	0.00559551	0.0984254	-2.31346	CS	-
GH43_e149	LNDFH1	-2.64461	0.889391	32	17	0.00587435	0.100427	-2.64461	CS	arabinan
GH1_e87	LNDFH1	-1.14029	0.385937	32	30	0.00615685	0.101295	-1.14029	CS	beta-glucan; polyphenol; beta-galactan
GH16_e342	LNDFH1	-2.43188	0.826218	32	17	0.00633023	0.101295	-2.43188	CS	beta-glucan
GH170_e16	LNDFH1	-1.61987	0.551819	32	25	0.00645491	0.101295	-1.61987	CS	-
GH25_e14	LNDFH1	-1.44477	0.491419	32	29	0.00638383	0.101295	-1.44477	CS	peptidoglycan
GH25_e98	LNDFH1	-2.40805	0.820987	32	19	0.00649328	0.101295	-2.40805	CS	-
GH33_e129	LNDFH1	1.38928	0.471259	32	10	0.00625799	0.101295	1.38928	CS	sialic acid
GH43_e101	LNDFH1	-1.63095	0.551266	32	16	0.00609672	0.101295	-1.63095	CS	-
GH13_e234	LNDFH1	1.89996	0.649525	32	14	0.00662243	0.102034	1.89996	CS	sucrose; starch
GH126_e5	LNDFH1	-2.85838	0.985865	32	19	0.0070575	0.107412	-2.85838	CS	-
GH5_e2	LNDFH1	-2.33662	0.808378	32	18	0.00721292	0.108455	-2.33662	CS	beta-glucan
GH38_e8	LNDFH1	-1.40805	0.488039	32	16	0.00730907	0.108592	-1.40805	CS	-
GH23_e35	LNDFH1	-2.14464	0.744843	32	18	0.00741407	0.108856	-2.14464	CS	-
GH24_e55	LNDFH1	-1.57251	0.555771	32	14	0.00837671	0.118497	-1.57251	CS	-
GH35_e23	LNDFH1	-0.952746	0.337298	32	32	0.00847492	0.118497	-0.952746	CS	pectin; beta-galactan
GH36_e2	LNDFH1	2.35199	0.834149	32	15	0.00857904	0.118497	2.35199	CS	alpha-galactan
GH120_e3	LNDFH1	1.34478	0.483145	32	9	0.00936817	0.127081	1.34478	CS	-
GH23_e413	LNDFH1	1.12292	0.405155	32	12	0.00963973	0.129359	1.12292	CS	-
GH77_e2	LNDFH1	2.51972	0.91377	32	20	0.00997312	0.132409	2.51972	CS	starch
GH146_e0	LNDFH1	-1.38535	0.503512	32	18	0.0101217	0.132968	-1.38535	CS	arabinan
GH170_e24	LNDFH1	-1.67935	0.614012	32	24	0.0105275	0.136858	-1.67935	CS	-
GH20_e105	LNDFH1	1.24028	0.455414	32	29	0.0108258	0.138745	1.24028	CS	host glycan
GH23_e21	LNDFH1	-1.39276	0.511902	32	30	0.0108951	0.138745	-1.39276	CS	-
GH43_e264	LNDFH1	-1.10709	0.407864	32	19	0.0110633	0.139464	-1.10709	CS	xylan
GH2_e92	LNDFH1	-0.748893	0.276674	32	32	0.0112661	0.140601	-0.748893	CS	beta-galactan
GH1_e44	LNDFH1	-1.25097	0.465667	32	15	0.0118277	0.141933	-1.25097	CS	beta-glucan
GH172_e0	LNDFH1	2.56988	0.954436	32	14	0.0116553	0.141933	2.56988	CS	-
GH2_e97	LNDFH1	1.18274	0.439827	32	4	0.0117521	0.141933	1.18274	CS	-
GH94_e1	LNDFH1	-1.89303	0.701511	32	26	0.011491	0.141933	-1.89303	CS	chitin; beta-glucan
GH13_e32	LNDFH1	-1.87305	0.700538	32	19	0.0121908	0.144896	-1.87305	CS	sucrose; starch
GH103_e0	LSTb	-0.872687	0.205556	32	32	0.000205	0.0322515	-0.872687	CS	-
GH13_e88	LSTb	-0.918576	0.215409	32	32	0.000194	0.0322515	-0.918576	CS	sucrose; starch
GH23_e150	LSTb	-0.907406	0.212473	32	32	0.000191	0.0322515	-0.907406	CS	peptidoglycan
GH23_e225	LSTb	-0.923229	0.221912	32	32	0.000258	0.0322515	-0.923229	CS	peptidoglycan
GH23_e734	LSTb	-0.878607	0.207834	32	32	0.000215	0.0322515	-0.878607	CS	peptidoglycan
GH23_e819	LSTb	-0.931951	0.215436	32	32	0.000164	0.0322515	-0.931951	CS	-
GH23_e96	LSTb	-0.890479	0.212187	32	32	0.000234	0.0322515	-0.890479	CS	peptidoglycan
GH37_e6	LSTb	-0.920702	0.220915	32	32	0.000253	0.0322515	-0.920702	CS	trehalose
GH73_e253	LSTb	-0.931185	0.221575	32	32	0.00023	0.0322515	-0.931185	CS	-
GH77_e27	LSTb	-0.912615	0.21492	32	32	0.000204	0.0322515	-0.912615	CS	starch
GH102_e2	LSTb	-0.864356	0.211311	32	32	0.000313	0.0325295	-0.864356	CS	-
GH27_e1	LSTb	0.539133	0.131542	32	4	0.000306	0.0325295	0.539133	CS	-
GH23_e7	LSTb	0.335137	0.0826222	32	4	0.000343	0.0329588	0.335137	CS	-
GH3_e19	LSTb	-0.842413	0.211217	32	32	0.000413	0.0368071	-0.842413	CS	chitin
GH13_e4	LSTb	1.26943	0.332315	32	6	0.000651	0.0541499	1.26943	CS	sucrose
GH13_e62	LSTb	-0.873919	0.230265	32	32	0.000695	0.0542452	-0.873919	CS	sucrose; starch
GH2_e92	LSTb	-0.908696	0.241763	32	32	0.000767	0.0563267	-0.908696	CS	beta-galactan
GH2_e97	LSTb	1.39369	0.390013	32	4	0.00125611	0.0825064	1.39369	CS	-
GH25_e150	LSTb	0.448014	0.12519	32	4	0.00123881	0.0825064	0.448014	CS	-
GH32_e130	LSTb	1.25237	0.356274	32	6	0.00146474	0.091253	1.25237	CS	-
GH8_e0	LSTb	-0.610982	0.174704	32	31	0.00153551	0.091253	-0.610982	CS	cellulose; beta-glucan
GH33_e129	LSTb	1.48909	0.43034	32	10	0.001692	0.0959823	1.48909	CS	sialic acid
GH136_e29	LSTb	0.747471	0.218498	32	4	0.00187517	0.101748	0.747471	CS	-
GH1_e91	LSTb	-1.83099	0.544174	32	26	0.00217096	0.104206	-1.83099	CS	-
GH13_e245	LSTb	-0.993318	0.293626	32	31	0.00207051	0.104206	-0.993318	CS	sucrose; starch
GH33_e14	LSTb	1.27237	0.377778	32	4	0.00215226	0.104206	1.27237	CS	-
GH120_e3	LSTb	1.44076	0.443346	32	9	0.0029215	0.130215	1.44076	CS	-
GH4_e24	LSTb	-0.724097	0.222001	32	32	0.00283324	0.130215	-0.724097	CS	beta-glucan
GH35_e8	LNDFH2+LNDFH3	1.56097	0.278787	41	8	2.02e-06	0.00415574	1.56097	VDIAP	-
GH147_e1	LNDFH2+LNDFH3	1.04782	0.24722	41	5	0.000138	0.050563	1.04782	VDIAP	beta-galactan
GH2_e78	LNDFH2+LNDFH3	1.06974	0.253654	41	10	0.000147	0.050563	1.06974	VDIAP	-
GH43_e111	LNDFH2+LNDFH3	1.75071	0.398247	41	18	8.58e-05	0.050563	1.75071	VDIAP	xylan
GH73_e68	LNDFH2+LNDFH3	0.662007	0.151943	41	8	9.66e-05	0.050563	0.662007	VDIAP	-
GH97_e7	LNDFH2+LNDFH3	1.31745	0.303239	41	8	0.0001	0.050563	1.31745	VDIAP	-
GH147_e0	LNDFH2+LNDFH3	1.01549	0.261167	41	10	0.000393	0.110658	1.01549	VDIAP	beta-galactan
GH3_e208	LNDFH2+LNDFH3	1.08452	0.28194	41	14	0.000444	0.110658	1.08452	VDIAP	beta-glucan
GH53_e19	LNDFH2+LNDFH3	1.00784	0.264034	41	6	0.000484	0.110658	1.00784	VDIAP	-
GH27_e45	LNDFH2+LNDFH3	1.64657	0.439024	41	12	0.0005875	0.120907	1.64657	VDIAP	-
GH31_e65	LNDFH2+LNDFH3	1.5947	0.434067	41	17	0.000733	0.136265	1.5947	VDIAP	-
GH5_e79	LNDFH2+LNDFH3	1.21712	0.333821	41	12	0.000795	0.136265	1.21712	VDIAP	beta-glucan; beta-mannan
GH2_e78	LNFP2+LNFP3	1.22461	0.234673	41	10	6.7e-06	0.0137871	1.22461	VDIAP	-
GH3_e208	LNFP2+LNFP3	1.25226	0.263193	41	14	2.82e-05	0.0161229	1.25226	VDIAP	beta-glucan
GH73_e68	LNFP2+LNFP3	0.697947	0.14775	41	8	3.13e-05	0.0161229	0.697947	VDIAP	-
GH76_e1	LNFP2+LNFP3	1.14399	0.233488	41	7	1.82e-05	0.0161229	1.14399	VDIAP	-
GH3_e27	LNFP2+LNFP3	1.11893	0.250462	41	12	6.9e-05	0.0283888	1.11893	VDIAP	-
GH10_e83	LNFP2+LNFP3	2.55752	0.629032	41	19	0.000232	0.0298656	2.55752	VDIAP	xylan
GH2_e139	LNFP2+LNFP3	1.32532	0.30828	41	12	0.000115	0.0298656	1.32532	VDIAP	beta-glucuronan
GH20_e108	LNFP2+LNFP3	1.1816	0.288695	41	11	0.000214	0.0298656	1.1816	VDIAP	-
GH28_e6	LNFP2+LNFP3	1.55787	0.382937	41	13	0.000231	0.0298656	1.55787	VDIAP	-
GH35_e8	LNFP2+LNFP3	1.32712	0.309221	41	8	0.000118	0.0298656	1.32712	VDIAP	-
GH43_e124	LNFP2+LNFP3	1.92229	0.452941	41	18	0.000136	0.0298656	1.92229	VDIAP	xylan
GH43_e238	LNFP2+LNFP3	1.70636	0.411212	41	18	0.000181	0.0298656	1.70636	VDIAP	-
GH43_e53	LNFP2+LNFP3	1.85755	0.449586	41	18	0.000191	0.0298656	1.85755	VDIAP	xylan
GH43_e82	LNFP2+LNFP3	1.67136	0.408869	41	17	0.000217	0.0298656	1.67136	VDIAP	xylan
GH65_e22	LNFP2+LNFP3	1.04104	0.246953	41	5	0.000148	0.0298656	1.04104	VDIAP	-
GH67_e0	LNFP2+LNFP3	1.98497	0.487742	41	19	0.000229	0.0298656	1.98497	VDIAP	xylan
GH105_e22	LNFP2+LNFP3	1.66571	0.418424	41	18	0.000299	0.0308307	1.66571	VDIAP	-
GH147_e1	LNFP2+LNFP3	1.00527	0.25198	41	5	0.000291	0.0308307	1.00527	VDIAP	beta-galactan
GH28_e80	LNFP2+LNFP3	1.69399	0.425624	41	19	0.0003	0.0308307	1.69399	VDIAP	-
GH2_e31	LNFP2+LNFP3	1.55058	0.39422	41	16	0.000344	0.030949	1.55058	VDIAP	-
GH5_e159	LNFP2+LNFP3	0.903632	0.230029	41	8	0.000349	0.030949	0.903632	VDIAP	arabinogalactan protein
GH76_e35	LNFP2+LNFP3	0.796777	0.201623	41	8	0.000326	0.030949	0.796777	VDIAP	-
GH136_e46	LNFP2+LNFP3	1.7061	0.439279	41	18	0.000398	0.0327568	1.7061	VDIAP	-
GH18_e243	LNFP2+LNFP3	0.890143	0.230719	41	8	0.000429	0.0339703	0.890143	VDIAP	-
GH33_e85	LNFP2+LNFP3	0.962442	0.250577	41	8	0.000451	0.0344046	0.962442	VDIAP	-
GH28_e30	LNFP2+LNFP3	1.60567	0.422394	41	18	0.000507	0.0359577	1.60567	VDIAP	-
GH50_e6	LNFP2+LNFP3	0.984473	0.258634	41	8	0.000499	0.0359577	0.984473	VDIAP	-
GH5_e79	LNFP2+LNFP3	1.24103	0.331692	41	12	0.000603	0.0413703	1.24103	VDIAP	beta-glucan; beta-mannan
GH31_e64	LNFP2+LNFP3	0.990949	0.266683	41	8	0.00065	0.0417814	0.990949	VDIAP	-
GH63_e18	LNFP2+LNFP3	1.62029	0.434906	41	18	0.000632	0.0417814	1.62029	VDIAP	-
GH106_e44	LNFP2+LNFP3	1.59846	0.434875	41	21	0.00073	0.0446754	1.59846	VDIAP	pectin
GH97_e7	LNFP2+LNFP3	1.17077	0.318868	41	8	0.000738	0.0446754	1.17077	VDIAP	-
GH105_e28	LNFP2+LNFP3	1.35671	0.373505	41	18	0.000826	0.047274	1.35671	VDIAP	-
GH163_e16	LNFP2+LNFP3	0.981782	0.270306	41	8	0.000827	0.047274	0.981782	VDIAP	-
GH28_e44	LNFP2+LNFP3	1.49896	0.419273	41	17	0.000973	0.0492036	1.49896	VDIAP	-
GH43_e270	LNFP2+LNFP3	1.61125	0.449945	41	19	0.000957	0.0492036	1.61125	VDIAP	-
GH53_e19	LNFP2+LNFP3	0.955353	0.269274	41	6	0.00105197	0.0492036	0.955353	VDIAP	-
GH89_e9	LNFP2+LNFP3	0.94875	0.266738	41	9	0.00102546	0.0492036	0.94875	VDIAP	-
GH92_e23	LNFP2+LNFP3	1.49356	0.417299	41	19	0.000962	0.0492036	1.49356	VDIAP	-
GH13_e156	LNFP2+LNFP3	1.29495	0.370161	41	16	0.00121069	0.0517307	1.29495	VDIAP	sucrose
GH18_e118	LNFP2+LNFP3	1.50131	0.426605	41	19	0.00114127	0.0517307	1.50131	VDIAP	-
GH76_e14	LNFP2+LNFP3	0.758265	0.217127	41	9	0.00123168	0.0517307	0.758265	VDIAP	-
GH97_e19	LNFP2+LNFP3	0.77012	0.220067	41	7	0.00120681	0.0517307	0.77012	VDIAP	-
GH2_e149	LNFP2+LNFP3	1.05093	0.302662	41	8	0.00130321	0.0536402	1.05093	VDIAP	beta-glucuronan
GH10_e5	LNFP2+LNFP3	1.29281	0.387941	41	7	0.00192674	0.0560583	1.29281	VDIAP	xylan
GH105_e17	LNFP2+LNFP3	1.52828	0.457229	41	20	0.00187406	0.0560583	1.52828	VDIAP	pectin
GH105_e39	LNFP2+LNFP3	1.62118	0.472555	41	21	0.00146507	0.0560583	1.62118	VDIAP	pectin
GH105_e7	LNFP2+LNFP3	1.54523	0.466758	41	21	0.00204743	0.0560583	1.54523	VDIAP	pectin
GH115_e4	LNFP2+LNFP3	1.57335	0.460518	41	21	0.00152458	0.0560583	1.57335	VDIAP	arabinogalactan protein
GH117_e0	LNFP2+LNFP3	1.32209	0.395322	41	13	0.00186446	0.0560583	1.32209	VDIAP	-
GH130_e2	LNFP2+LNFP3	0.958921	0.285505	41	9	0.00179157	0.0560583	0.958921	VDIAP	-
GH137_e0	LNFP2+LNFP3	1.53287	0.461849	41	21	0.00200028	0.0560583	1.53287	VDIAP	pectin
GH138_e1	LNFP2+LNFP3	1.55934	0.463565	41	21	0.00176627	0.0560583	1.55934	VDIAP	-
GH2_e113	LNFP2+LNFP3	1.03588	0.307525	41	9	0.00174352	0.0560583	1.03588	VDIAP	-
GH2_e8	LNFP2+LNFP3	1.30367	0.391467	41	13	0.00193892	0.0560583	1.30367	VDIAP	beta-glucuronan
GH2_e99	LNFP2+LNFP3	1.53507	0.456907	41	21	0.00178649	0.0560583	1.53507	VDIAP	beta-glucuronan
GH27_e45	LNFP2+LNFP3	1.50616	0.452348	41	12	0.001942	0.0560583	1.50616	VDIAP	-
GH28_e10	LNFP2+LNFP3	1.66006	0.495287	41	21	0.00182659	0.0560583	1.66006	VDIAP	pectin
GH28_e133	LNFP2+LNFP3	1.52995	0.453312	41	21	0.00171176	0.0560583	1.52995	VDIAP	pectin
GH28_e139	LNFP2+LNFP3	1.52943	0.463208	41	20	0.00209742	0.0560583	1.52943	VDIAP	pectin
GH42_e27	LNFP2+LNFP3	1.58479	0.479443	41	20	0.00207633	0.0560583	1.58479	VDIAP	-
GH43_e191	LNFP2+LNFP3	1.60384	0.48143	41	19	0.00193256	0.0560583	1.60384	VDIAP	xylan
GH43_e205	LNFP2+LNFP3	1.47246	0.444132	41	19	0.00202036	0.0560583	1.47246	VDIAP	-
GH43_e8	LNFP2+LNFP3	1.3046	0.38843	41	13	0.00179174	0.0560583	1.3046	VDIAP	beta-galactan
GH78_e1	LNFP2+LNFP3	1.44754	0.429867	41	22	0.00174849	0.0560583	1.44754	VDIAP	alpha-rhamnoside
GH97_e18	LNFP2+LNFP3	1.58074	0.46908	41	21	0.00173661	0.0560583	1.58074	VDIAP	alpha-glucan
GH97_e21	LNFP2+LNFP3	1.30707	0.389186	41	13	0.00179264	0.0560583	1.30707	VDIAP	-
GH140_e4	LNFP2+LNFP3	0.901711	0.27408	41	9	0.00216733	0.0568876	0.901711	VDIAP	-
GH28_e25	LNFP2+LNFP3	1.27956	0.389379	41	13	0.00219013	0.0568876	1.27956	VDIAP	-
GH33_e4	LNFP2+LNFP3	1.55726	0.47498	41	16	0.00223635	0.0568876	1.55726	VDIAP	-
GH33_e82	LNFP2+LNFP3	1.60033	0.48856	41	21	0.00225474	0.0568876	1.60033	VDIAP	pectin
GH43_e159	LNFP2+LNFP3	1.5673	0.478757	41	21	0.00226666	0.0568876	1.5673	VDIAP	xylan
GH139_e0	LNFP2+LNFP3	1.48382	0.46116	41	21	0.0026436	0.0624301	1.48382	VDIAP	pectin
GH18_e39	LNFP2+LNFP3	1.49676	0.465698	41	15	0.00266951	0.0624301	1.49676	VDIAP	-
GH43_e194	LNFP2+LNFP3	1.43256	0.443539	41	20	0.00255644	0.0624301	1.43256	VDIAP	xylan
GH9_e26	LNFP2+LNFP3	0.830758	0.257058	41	9	0.00254285	0.0624301	0.830758	VDIAP	cellulose; beta-glucan
GH30_e42	LNFP2+LNFP3	1.54996	0.487029	41	21	0.00290907	0.0636902	1.54996	VDIAP	beta-fucosides
GH31_e94	LNFP2+LNFP3	1.55927	0.487718	41	21	0.00279573	0.0636902	1.55927	VDIAP	xyloglucan
GH43_e59	LNFP2+LNFP3	1.30774	0.410719	41	13	0.00289674	0.0636902	1.30774	VDIAP	xylan
GH43_e62	LNFP2+LNFP3	0.832109	0.261114	41	9	0.00287532	0.0636902	0.832109	VDIAP	-
GH141_e22	LNFP2+LNFP3	1.46261	0.460356	41	21	0.00295154	0.0639397	1.46261	VDIAP	pectin
GH105_e2	LNFP2+LNFP3	1.45683	0.460282	41	21	0.00304968	0.0639462	1.45683	VDIAP	pectin
GH105_e41	LNFP2+LNFP3	1.46275	0.462571	41	21	0.00307345	0.0639462	1.46275	VDIAP	pectin
GH16_e4	LNFP2+LNFP3	1.09375	0.345804	41	10	0.00306765	0.0639462	1.09375	VDIAP	-
GH2_e125	LNFP2+LNFP3	1.40319	0.443781	41	21	0.00307613	0.0639462	1.40319	VDIAP	beta-galactan
GH106_e0	LNFP2+LNFP3	1.46011	0.467414	41	22	0.00340984	0.0647444	1.46011	VDIAP	pectin
GH106_e48	LNFP2+LNFP3	0.808296	0.259032	41	6	0.00344084	0.0647444	0.808296	VDIAP	pectin
GH142_e0	LNFP2+LNFP3	1.39039	0.444507	41	21	0.00337192	0.0647444	1.39039	VDIAP	pectin
GH143_e0	LNFP2+LNFP3	1.39266	0.443886	41	21	0.00328677	0.0647444	1.39266	VDIAP	pectin
GH16_e6	LNFP2+LNFP3	0.75701	0.242728	41	8	0.0034565	0.0647444	0.75701	VDIAP	beta-glucan
GH28_e57	LNFP2+LNFP3	1.56047	0.500949	41	19	0.00349141	0.0647444	1.56047	VDIAP	-
GH53_e22	LNFP2+LNFP3	1.40495	0.446049	41	21	0.00317885	0.0647444	1.40495	VDIAP	arabinogalactan protein
GH140_e1	LNFP2+LNFP3	1.51865	0.489522	41	23	0.00361301	0.0649509	1.51865	VDIAP	pectin
GH2_e106	LNFP2+LNFP3	1.45292	0.469955	41	22	0.00371827	0.0649509	1.45292	VDIAP	pectin; beta-galactan
GH28_e117	LNFP2+LNFP3	1.4776	0.477343	41	21	0.00367997	0.0649509	1.4776	VDIAP	pectin
GH43_e111	LNFP2+LNFP3	1.35796	0.436963	41	18	0.00356079	0.0649509	1.35796	VDIAP	xylan
GH43_e281	LNFP2+LNFP3	1.21001	0.391857	41	15	0.00375566	0.0649509	1.21001	VDIAP	-
GH88_e24	LNFP2+LNFP3	1.4461	0.467299	41	21	0.00368864	0.0649509	1.4461	VDIAP	-
GH28_e64	LNFP2+LNFP3	1.52126	0.495094	41	21	0.00391187	0.0670885	1.52126	VDIAP	pectin
GH43_e84	LNFP2+LNFP3	1.51874	0.495046	41	20	0.00396227	0.0673914	1.51874	VDIAP	xylan
GH154_e2	LNFP2+LNFP3	1.40815	0.46029	41	21	0.00405454	0.0683954	1.40815	VDIAP	-
GH106_e10	LNFP2+LNFP3	1.27363	0.41889	41	13	0.00426272	0.0707474	1.27363	VDIAP	-
GH146_e3	LNFP2+LNFP3	1.18247	0.390492	41	14	0.00440472	0.0709001	1.18247	VDIAP	-
GH23_e992	LNFP2+LNFP3	0.593438	0.196	41	6	0.00440972	0.0709001	0.593438	VDIAP	-
GH28_e7	LNFP2+LNFP3	1.38806	0.457642	41	14	0.00434776	0.0709001	1.38806	VDIAP	-
GH108_e40	LNFP2+LNFP3	1.3962	0.461612	41	18	0.00444636	0.070935	1.3962	VDIAP	-
GH88_e11	LNFP2+LNFP3	1.4848	0.495996	41	24	0.00482767	0.0750221	1.4848	VDIAP	host glycan
GH2_e41	LNFP2+LNFP3	1.26586	0.425473	41	21	0.00506771	0.0766951	1.26586	VDIAP	beta-glucuronan
GH43_e173	LNFP2+LNFP3	1.42956	0.481518	41	22	0.00515285	0.0768447	1.42956	VDIAP	xylan
GH31_e40	LNFP2+LNFP3	1.45552	0.49121	41	16	0.00523112	0.0774507	1.45552	VDIAP	-
GH146_e0	LNFP2+LNFP3	1.31612	0.445715	41	29	0.0053748	0.078205	1.31612	VDIAP	arabinan
GH18_e138	LNFP2+LNFP3	0.882153	0.298901	41	6	0.00539607	0.078205	0.882153	VDIAP	-
GH43_e186	LNFP2+LNFP3	1.32814	0.451894	41	20	0.00557248	0.080197	1.32814	VDIAP	-
GH28_e111	LNFP2+LNFP3	1.54391	0.52625	41	17	0.00564982	0.0805209	1.54391	VDIAP	-
GH29_e10	LNFP2+LNFP3	1.24091	0.424104	41	15	0.00576702	0.0806216	1.24091	VDIAP	-
GH43_e283	LNFP2+LNFP3	1.20455	0.412417	41	13	0.00584658	0.0806216	1.20455	VDIAP	-
GH78_e43	LNFP2+LNFP3	1.36989	0.472101	41	24	0.00614382	0.0826404	1.36989	VDIAP	alpha-rhamnoside
GH43_e21	LNFP2+LNFP3	1.20488	0.417118	41	14	0.00635711	0.0838649	1.20488	VDIAP	-
GH97_e22	LNFP2+LNFP3	1.38389	0.478825	41	25	0.00633061	0.0838649	1.38389	VDIAP	alpha-glucan
GH172_e1	LNFP2+LNFP3	0.75828	0.262995	41	7	0.00644583	0.0844938	0.75828	VDIAP	-
GH10_e101	LNFP2+LNFP3	0.720752	0.25195	41	7	0.00683371	0.0871362	0.720752	VDIAP	xylan
GH2_e42	LNFP2+LNFP3	1.37722	0.481188	41	18	0.00680849	0.0871362	1.37722	VDIAP	xylan
GH66_e1	LNFP2+LNFP3	1.16628	0.406987	41	15	0.00674668	0.0871362	1.16628	VDIAP	alpha-glucan
GH147_e0	LNFP2+LNFP3	0.798968	0.280409	41	10	0.00703801	0.0888602	0.798968	VDIAP	beta-galactan
GH30_e45	LNFP2+LNFP3	0.707216	0.249251	41	6	0.00725803	0.0905275	0.707216	VDIAP	-
GH18_e281	LNFP2+LNFP3	0.749943	0.265761	41	7	0.00755301	0.0914358	0.749943	VDIAP	-
GH115_e0	LNFP2+LNFP3	1.48935	0.543958	41	23	0.00935467	0.0930044	1.48935	VDIAP	xylan
GH127_e2	LNFP2+LNFP3	1.21032	0.43901	41	16	0.00891596	0.0930044	1.21032	VDIAP	-
GH140_e16	LNFP2+LNFP3	1.13499	0.414364	41	14	0.00932773	0.0930044	1.13499	VDIAP	-
GH16_e107	LNFP2+LNFP3	0.75639	0.271588	41	6	0.00829964	0.0930044	0.75639	VDIAP	-
GH2_e40	LNFP2+LNFP3	0.785158	0.2818	41	7	0.00827511	0.0930044	0.785158	VDIAP	-
GH2_e50	LNFP2+LNFP3	1.36014	0.496132	41	24	0.00927201	0.0930044	1.36014	VDIAP	pectin
GH25_e217	LNFP2+LNFP3	1.29828	0.472367	41	23	0.00910994	0.0930044	1.29828	VDIAP	-
GH29_e63	LNFP2+LNFP3	1.13655	0.413058	41	25	0.0090385	0.0930044	1.13655	VDIAP	host glycan
GH43_e183	LNFP2+LNFP3	1.24245	0.450658	41	21	0.00891484	0.0930044	1.24245	VDIAP	arabinan
GH43_e199	LNFP2+LNFP3	1.37002	0.489843	41	20	0.00805305	0.0930044	1.37002	VDIAP	-
GH43_e326	LNFP2+LNFP3	1.30154	0.467056	41	21	0.00826498	0.0930044	1.30154	VDIAP	xylan; arabinan
GH5_e231	LNFP2+LNFP3	0.906348	0.326483	41	7	0.00849167	0.0930044	0.906348	VDIAP	-
GH5_e243	LNFP2+LNFP3	0.977785	0.347761	41	8	0.00775365	0.0930044	0.977785	VDIAP	xylan
GH5_e31	LNFP2+LNFP3	0.793781	0.285858	41	7	0.00847564	0.0930044	0.793781	VDIAP	beta-glucan; beta-mannan; xyloglucan
GH5_e75	LNFP2+LNFP3	0.756082	0.269356	41	7	0.00784695	0.0930044	0.756082	VDIAP	-
GH78_e2	LNFP2+LNFP3	1.34345	0.481923	41	24	0.00824404	0.0930044	1.34345	VDIAP	alpha-rhamnoside
GH92_e14	LNFP2+LNFP3	1.28288	0.464701	41	21	0.008832	0.0930044	1.28288	VDIAP	-
GH97_e10	LNFP2+LNFP3	1.17588	0.425254	41	25	0.00873192	0.0930044	1.17588	VDIAP	alpha-glucan
GH31_e65	LNFP2+LNFP3	1.26085	0.4623	41	17	0.00960966	0.0941746	1.26085	VDIAP	-
GH2_e80	LNFP2+LNFP3	1.19628	0.441811	41	25	0.0100982	0.0948954	1.19628	VDIAP	beta-mannan
GH43_e269	LNFP2+LNFP3	1.41531	0.521387	41	16	0.00992588	0.0948954	1.41531	VDIAP	-
GH31_e67	LNFP2+LNFP3	1.20206	0.444443	41	16	0.0101758	0.09519	1.20206	VDIAP	-
GH102_e26	LNFP2+LNFP3	0.701584	0.261856	41	5	0.0108445	0.0996336	0.701584	VDIAP	-
GH23_e996	LNFP2+LNFP3	1.08677	0.406831	41	23	0.0110628	0.10074	1.08677	VDIAP	-
GH95_e1	LNFP2+LNFP3	0.871799	0.326178	41	40	0.0110221	0.10074	0.871799	VDIAP	pectin; xylan; xyloglucan; host glycan
GH2_e51	LNFP2+LNFP3	1.27932	0.479629	41	17	0.0111739	0.100859	1.27932	VDIAP	-
GH89_e7	LNFP2+LNFP3	1.2164	0.45588	41	24	0.0111473	0.100859	1.2164	VDIAP	-
GH97_e24	LNFP2+LNFP3	1.29979	0.489633	41	22	0.0115329	0.103194	1.29979	VDIAP	-
GH3_e98	LNFP2+LNFP3	1.2801	0.48319	41	21	0.0116875	0.104125	1.2801	VDIAP	beta-glucan; xylan
GH2_e127	LNFP2+LNFP3	1.29327	0.505159	41	22	0.0145629	0.124359	1.29327	VDIAP	beta-galactan
GH31_e70	LNFP2+LNFP3	0.263186	0.103073	41	5	0.0148046	0.1258	0.263186	VDIAP	-
GH77_e18	LNFP2+LNFP3	0.891734	0.349423	41	9	0.0148539	0.1258	0.891734	VDIAP	-
GH43_e217	LNFP2+LNFP3	0.963805	0.378548	41	12	0.0150716	0.126601	0.963805	VDIAP	-
GH33_e81	LNFP2+LNFP3	0.39879	0.157904	41	5	0.0158436	0.129905	0.39879	VDIAP	-
GH127_e4	LNFP2+LNFP3	1.21137	0.480267	41	24	0.0159688	0.130412	1.21137	VDIAP	arabinogalactan protein
GH95_e13	LNFP2+LNFP3	1.02042	0.404956	41	12	0.0160642	0.130673	1.02042	VDIAP	-
GH43_e310	LNFP2+LNFP3	1.2033	0.478365	41	23	0.0162353	0.131544	1.2033	VDIAP	beta-galactan
GH3_e151	LNFP2+LNFP3	0.95911	0.381645	41	10	0.0163281	0.131778	0.95911	VDIAP	xylan
GH76_e13	LNFP2+LNFP3	1.12657	0.45174	41	14	0.0171062	0.136452	1.12657	VDIAP	-
GH43_e30	LNFP2+LNFP3	1.03377	0.416416	41	12	0.0175779	0.139673	1.03377	VDIAP	xylan
GH31_e16	LNFP2+LNFP3	1.25166	0.506223	41	19	0.0180052	0.14143	1.25166	VDIAP	starch
GH43_e10	LNFP2+LNFP3	0.962895	0.389035	41	12	0.0178958	0.14143	0.962895	VDIAP	-
GH89_e5	LNFP2+LNFP3	1.0358	0.418738	41	14	0.0179582	0.14143	1.0358	VDIAP	-
GH5_e304	LNFP2+LNFP3	0.912378	0.369296	41	10	0.01809	0.14146	0.912378	VDIAP	-
GH28_e12	LNFP2+LNFP3	1.09017	0.442806	41	19	0.0184684	0.143426	1.09017	VDIAP	-
GH51_e3	LNFP2+LNFP3	1.00359	0.410154	41	12	0.0191472	0.147584	1.00359	VDIAP	-
GH35_e44	LNFP2+LNFP3	1.01571	0.415517	41	13	0.0192571	0.147877	1.01571	VDIAP	-
GH29_e57	LNFP2+LNFP3	0.296857	0.121529	41	6	0.0193383	0.147949	0.296857	VDIAP	-
GH141_e0	LNFP2+LNFP3	1.13165	0.465079	41	19	0.0197786	0.14912	1.13165	VDIAP	-
GH26_e89	LNFP2+LNFP3	0.752848	0.309408	41	10	0.0197812	0.14912	0.752848	VDIAP	-
GH33_e14	LNFP2+LNFP3	1.37217	0.563633	41	17	0.0197193	0.14912	1.37217	VDIAP	-
GH2_e78	LNFP5	1.27586	0.230985	41	10	2.56e-06	0.0043705	1.27586	VDIAP	-
GH3_e208	LNFP5	1.35698	0.253011	41	14	4.25e-06	0.0043705	1.35698	VDIAP	beta-glucan
GH3_e27	LNFP5	1.20003	0.243837	41	12	1.7e-05	0.011638	1.20003	VDIAP	-
GH2_e139	LNFP5	1.42335	0.300695	41	12	3.04e-05	0.0156457	1.42335	VDIAP	beta-glucuronan
GH105_e17	LNFP5	1.87997	0.426908	41	20	8.38e-05	0.0161498	1.87997	VDIAP	pectin
GH106_e44	LNFP5	1.78988	0.420161	41	21	0.00013	0.0161498	1.78988	VDIAP	pectin
GH27_e45	LNFP5	1.88424	0.418942	41	12	6.29e-05	0.0161498	1.88424	VDIAP	-
GH28_e139	LNFP5	1.89221	0.432121	41	20	9.04e-05	0.0161498	1.89221	VDIAP	pectin
GH28_e57	LNFP5	2.09021	0.4534	41	19	4.45e-05	0.0161498	2.09021	VDIAP	-
GH35_e8	LNFP5	1.3441	0.311303	41	8	0.000109	0.0161498	1.3441	VDIAP	-
GH42_e27	LNFP5	1.97758	0.445223	41	20	7.46e-05	0.0161498	1.97758	VDIAP	-
GH43_e111	LNFP5	1.7205	0.407133	41	18	0.000144	0.0161498	1.7205	VDIAP	xylan
GH5_e79	LNFP5	1.41666	0.316814	41	12	6.81e-05	0.0161498	1.41666	VDIAP	beta-glucan; beta-mannan
GH67_e0	LNFP5	2.1067	0.480379	41	19	8.86e-05	0.0161498	2.1067	VDIAP	xylan
GH73_e68	LNFP5	0.667949	0.153346	41	8	9.69e-05	0.0161498	0.667949	VDIAP	-
GH76_e1	LNFP5	1.0528	0.247681	41	7	0.000133	0.0161498	1.0528	VDIAP	-
GH97_e7	LNFP5	1.30231	0.309075	41	8	0.000149	0.0161498	1.30231	VDIAP	-
GH10_e83	LNFP5	2.5458	0.638118	41	19	0.000291	0.0182731	2.5458	VDIAP	xylan
GH105_e22	LNFP5	1.69376	0.420644	41	18	0.000261	0.0182731	1.69376	VDIAP	-
GH105_e39	LNFP5	1.79378	0.461428	41	21	0.000394	0.0182731	1.79378	VDIAP	pectin
GH105_e7	LNFP5	1.76738	0.451011	41	21	0.000359	0.0182731	1.76738	VDIAP	pectin
GH137_e0	LNFP5	1.75901	0.445568	41	21	0.00033	0.0182731	1.75901	VDIAP	pectin
GH138_e1	LNFP5	1.79009	0.446581	41	21	0.000275	0.0182731	1.79009	VDIAP	-
GH140_e4	LNFP5	1.03569	0.264534	41	9	0.000363	0.0182731	1.03569	VDIAP	-
GH18_e39	LNFP5	1.76046	0.446206	41	15	0.000332	0.0182731	1.76046	VDIAP	-
GH2_e99	LNFP5	1.76688	0.439729	41	21	0.000268	0.0182731	1.76688	VDIAP	beta-glucuronan
GH28_e10	LNFP5	1.90481	0.477401	41	21	0.000291	0.0182731	1.90481	VDIAP	pectin
GH28_e133	LNFP5	1.75207	0.437015	41	21	0.000275	0.0182731	1.75207	VDIAP	pectin
GH28_e44	LNFP5	1.61138	0.413159	41	17	0.000379	0.0182731	1.61138	VDIAP	-
GH28_e6	LNFP5	1.55887	0.387613	41	13	0.000265	0.0182731	1.55887	VDIAP	-
GH30_e42	LNFP5	1.81381	0.46808	41	21	0.000408	0.0182731	1.81381	VDIAP	beta-fucosides
GH31_e40	LNFP5	1.8539	0.460209	41	16	0.00026	0.0182731	1.8539	VDIAP	-
GH31_e94	LNFP5	1.84166	0.466776	41	21	0.000332	0.0182731	1.84166	VDIAP	xyloglucan
GH33_e82	LNFP5	1.84155	0.47138	41	21	0.000372	0.0182731	1.84155	VDIAP	pectin
GH43_e124	LNFP5	1.85783	0.465683	41	18	0.000291	0.0182731	1.85783	VDIAP	xylan
GH43_e159	LNFP5	1.79404	0.46292	41	21	0.000408	0.0182731	1.79404	VDIAP	xylan
GH43_e191	LNFP5	1.81786	0.466631	41	19	0.000384	0.0182731	1.81786	VDIAP	xylan
GH43_e59	LNFP5	1.54018	0.393714	41	13	0.000366	0.0182731	1.54018	VDIAP	xylan
GH43_e84	LNFP5	1.89975	0.464916	41	20	0.000218	0.0182731	1.89975	VDIAP	xylan
GH66_e1	LNFP5	1.51182	0.380542	41	15	0.000306	0.0182731	1.51182	VDIAP	alpha-glucan
GH78_e1	LNFP5	1.63029	0.417353	41	22	0.000373	0.0182731	1.63029	VDIAP	alpha-rhamnoside
GH97_e18	LNFP5	1.81755	0.451509	41	21	0.000262	0.0182731	1.81755	VDIAP	alpha-glucan
GH97_e19	LNFP5	0.838378	0.216012	41	7	0.000401	0.0182731	0.838378	VDIAP	-
GH115_e4	LNFP5	1.73271	0.450626	41	21	0.000446	0.0191976	1.73271	VDIAP	arabinogalactan protein
GH139_e0	LNFP5	1.7	0.446423	41	21	0.000497	0.0191976	1.7	VDIAP	pectin
GH140_e1	LNFP5	1.79329	0.470055	41	23	0.000487	0.0191976	1.79329	VDIAP	pectin
GH147_e1	LNFP5	0.981228	0.257541	41	5	0.000494	0.0191976	0.981228	VDIAP	beta-galactan
GH2_e125	LNFP5	1.63271	0.427738	41	21	0.000484	0.0191976	1.63271	VDIAP	beta-galactan
GH28_e64	LNFP5	1.80373	0.47514	41	21	0.000514	0.0191976	1.80373	VDIAP	pectin
GH32_e129	LNFP5	1.78054	0.464063	41	15	0.000457	0.0191976	1.78054	VDIAP	fructan
GH43_e173	LNFP5	1.74759	0.45855	41	22	0.000492	0.0191976	1.74759	VDIAP	xylan
GH43_e270	LNFP5	1.69495	0.44711	41	19	0.000522	0.0191976	1.69495	VDIAP	-
GH43_e53	LNFP5	1.76297	0.465045	41	18	0.000522	0.0191976	1.76297	VDIAP	xylan
GH105_e2	LNFP5	1.67807	0.445301	41	21	0.000558	0.0195531	1.67807	VDIAP	pectin
GH141_e22	LNFP5	1.67539	0.446152	41	21	0.00058	0.0195531	1.67539	VDIAP	pectin
GH2_e51	LNFP5	1.69666	0.449601	41	17	0.000549	0.0195531	1.69666	VDIAP	-
GH43_e238	LNFP5	1.60571	0.426812	41	18	0.000568	0.0195531	1.60571	VDIAP	-
GH43_e269	LNFP5	1.84326	0.490742	41	16	0.000578	0.0195531	1.84326	VDIAP	-
GH105_e41	LNFP5	1.67367	0.448659	41	21	0.000623	0.0198357	1.67367	VDIAP	pectin
GH18_e118	LNFP5	1.58407	0.42367	41	19	0.000608	0.0198357	1.58407	VDIAP	-
GH28_e80	LNFP5	1.63035	0.437283	41	19	0.000626	0.0198357	1.63035	VDIAP	-
GH88_e24	LNFP5	1.68419	0.451155	41	21	0.000618	0.0198357	1.68419	VDIAP	-
GH20_e108	LNFP5	1.11138	0.299472	41	11	0.000659	0.0205358	1.11138	VDIAP	-
GH53_e22	LNFP5	1.60311	0.433203	41	21	0.000679	0.0208538	1.60311	VDIAP	arabinogalactan protein
GH105_e29	LNFP5	1.70703	0.464406	41	19	0.000729	0.0209647	1.70703	VDIAP	-
GH106_e0	LNFP5	1.66795	0.454062	41	22	0.000734	0.0209647	1.66795	VDIAP	pectin
GH13_e156	LNFP5	1.36001	0.3683	41	16	0.000695	0.0209647	1.36001	VDIAP	sucrose
GH142_e0	LNFP5	1.58325	0.432254	41	21	0.00075716	0.0209647	1.58325	VDIAP	pectin
GH143_e0	LNFP5	1.58486	0.431645	41	21	0.000738	0.0209647	1.58486	VDIAP	pectin
GH35_e44	LNFP5	1.42101	0.387508	41	13	0.000748	0.0209647	1.42101	VDIAP	-
GH43_e194	LNFP5	1.58799	0.434466	41	20	0.000774	0.0209647	1.58799	VDIAP	xylan
GH65_e22	LNFP5	0.950242	0.259443	41	5	0.000757	0.0209647	0.950242	VDIAP	-
GH2_e106	LNFP5	1.65552	0.457299	41	22	0.000856	0.0214749	1.65552	VDIAP	pectin; beta-galactan
GH28_e12	LNFP5	1.50657	0.414248	41	19	0.000816	0.0214749	1.50657	VDIAP	-
GH88_e11	LNFP5	1.74087	0.479163	41	24	0.000824	0.0214749	1.74087	VDIAP	host glycan
GH97_e22	LNFP5	1.66632	0.45989	41	25	0.000848	0.0214749	1.66632	VDIAP	alpha-glucan
GH43_e82	LNFP5	1.53874	0.427305	41	17	0.000904	0.0221475	1.53874	VDIAP	xylan
GH43_e310	LNFP5	1.61681	0.450352	41	23	0.000933	0.0225815	1.61681	VDIAP	beta-galactan
GH89_e9	LNFP5	0.957227	0.269043	41	9	0.00102242	0.0244667	0.957227	VDIAP	-
GH154_e20	LNFP5	1.37086	0.386516	41	14	0.00105549	0.0246494	1.37086	VDIAP	arabinogalactan protein
GH43_e327	LNFP5	1.78906	0.504923	41	13	0.00106598	0.0246494	1.78906	VDIAP	xylan
GH28_e117	LNFP5	1.64938	0.467669	41	21	0.00111689	0.0249843	1.64938	VDIAP	pectin
GH33_e85	LNFP5	0.912164	0.258447	41	8	0.00110869	0.0249843	0.912164	VDIAP	-
GH5_e159	LNFP5	0.839409	0.239085	41	8	0.00116836	0.0255797	0.839409	VDIAP	arabinogalactan protein
GH78_e43	LNFP5	1.60679	0.457262	41	24	0.00115842	0.0255797	1.60679	VDIAP	alpha-rhamnoside
GH3_e98	LNFP5	1.61121	0.46165	41	21	0.0012392	0.0266181	1.61121	VDIAP	beta-glucan; xylan
GH50_e6	LNFP5	0.930071	0.266927	41	8	0.00125948	0.0266181	0.930071	VDIAP	-
GH76_e35	LNFP5	0.732444	0.210344	41	8	0.00126753	0.0266181	0.732444	VDIAP	-
GH154_e2	LNFP5	1.5657	0.451839	41	21	0.00132962	0.0276399	1.5657	VDIAP	-
GH43_e186	LNFP5	1.51859	0.440827	41	20	0.00140781	0.0284183	1.51859	VDIAP	-
GH5_e231	LNFP5	1.08609	0.315295	41	7	0.00140849	0.0284183	1.08609	VDIAP	-
GH31_e64	LNFP5	0.943602	0.274277	41	8	0.00142586	0.0284894	0.943602	VDIAP	-
GH2_e41	LNFP5	1.4288	0.416389	41	21	0.00146207	0.0286566	1.4288	VDIAP	beta-glucuronan
GH43_e205	LNFP5	1.51064	0.445767	41	19	0.00164702	0.0307717	1.51064	VDIAP	-
GH78_e2	LNFP5	1.58243	0.467703	41	24	0.00167234	0.0307717	1.58243	VDIAP	alpha-rhamnoside
GH92_e14	LNFP5	1.52462	0.450139	41	21	0.00165561	0.0307717	1.52462	VDIAP	-
GH97_e24	LNFP5	1.59479	0.471428	41	22	0.00167465	0.0307717	1.59479	VDIAP	-
GH136_e46	LNFP5	1.54914	0.45949	41	18	0.0017291	0.0312149	1.54914	VDIAP	-
GH2_e50	LNFP5	1.61507	0.480986	41	24	0.0017958	0.0315876	1.61507	VDIAP	pectin
GH18_e243	LNFP5	0.807444	0.241294	41	8	0.00185426	0.0320677	0.807444	VDIAP	-
GH97_e10	LNFP5	1.38342	0.413117	41	25	0.00184182	0.0320677	1.38342	VDIAP	alpha-glucan
GH9_e26	LNFP5	0.86028	0.25737	41	9	0.00187357	0.0321317	0.86028	VDIAP	cellulose; beta-glucan
GH10_e5	LNFP5	1.29471	0.392139	41	7	0.0020984	0.0326154	1.29471	VDIAP	xylan
GH130_e6	LNFP5	1.3399	0.404776	41	30	0.00204938	0.0326154	1.3399	VDIAP	beta-mannan
GH172_e1	LNFP5	0.857894	0.257692	41	7	0.00194476	0.0326154	0.857894	VDIAP	-
GH2_e113	LNFP5	1.0276	0.311723	41	9	0.00212849	0.0326154	1.0276	VDIAP	-
GH28_e30	LNFP5	1.45481	0.441448	41	18	0.00213411	0.0326154	1.45481	VDIAP	-
GH63_e18	LNFP5	1.49622	0.451485	41	18	0.00202812	0.0326154	1.49622	VDIAP	-
GH76_e14	LNFP5	0.73613	0.221596	41	9	0.00198387	0.0326154	0.73613	VDIAP	-
GH43_e326	LNFP5	1.49839	0.456328	41	21	0.00220573	0.0331343	1.49839	VDIAP	xylan; arabinan
GH5_e75	LNFP5	0.86308	0.26368	41	7	0.00226962	0.0336035	0.86308	VDIAP	-
GH2_e40	LNFP5	0.900239	0.275647	41	7	0.00231569	0.0337411	0.900239	VDIAP	-
GH2_e80	LNFP5	1.40377	0.430205	41	25	0.00233418	0.0337411	1.40377	VDIAP	beta-mannan
GH43_e183	LNFP5	1.43724	0.440025	41	21	0.00231345	0.0337411	1.43724	VDIAP	arabinan
GH130_e2	LNFP5	0.944782	0.289952	41	9	0.00236389	0.0337839	0.944782	VDIAP	-
GH105_e28	LNFP5	1.25779	0.386784	41	18	0.00240636	0.0341537	1.25779	VDIAP	-
GH23_e996	LNFP5	1.28028	0.396104	41	23	0.00254007	0.0344029	1.28028	VDIAP	-
GH29_e63	LNFP5	1.3061	0.404104	41	25	0.00254093	0.0344029	1.3061	VDIAP	host glycan
GH147_e0	LNFP5	0.891387	0.276022	41	10	0.00255958	0.0344288	0.891387	VDIAP	beta-galactan
GH105_e43	LNFP5	1.39791	0.436001	41	16	0.00272694	0.0356356	1.39791	VDIAP	-
GH115_e0	LNFP5	1.70731	0.532688	41	23	0.00273542	0.0356356	1.70731	VDIAP	xylan
GH25_e217	LNFP5	1.48114	0.463074	41	23	0.00278499	0.0358219	1.48114	VDIAP	-
GH2_e149	LNFP5	0.991565	0.311299	41	8	0.00288717	0.0360109	0.991565	VDIAP	beta-glucuronan
GH53_e19	LNFP5	0.88705	0.278406	41	6	0.00287992	0.0360109	0.88705	VDIAP	-
GH76_e42	LNFP5	1.4666	0.460092	41	22	0.0028686	0.0360109	1.4666	VDIAP	alpha-mannan
GH23_e992	LNFP5	0.62274	0.195737	41	6	0.00291668	0.0361598	0.62274	VDIAP	-
GH92_e23	LNFP5	1.37509	0.432617	41	19	0.0029404	0.0362356	1.37509	VDIAP	-
GH30_e45	LNFP5	0.78021	0.246144	41	6	0.00301154	0.0362529	0.78021	VDIAP	-
GH8_e37	LNFP5	0.617064	0.19449	41	5	0.00298717	0.0362529	0.617064	VDIAP	xylan; cellulose
GH33_e81	LNFP5	0.483853	0.153191	41	5	0.00310467	0.0364809	0.483853	VDIAP	-
GH16_e107	LNFP5	0.839142	0.26803	41	6	0.00334634	0.0376326	0.839142	VDIAP	-
GH163_e16	LNFP5	0.883549	0.282153	41	8	0.0033402	0.0376326	0.883549	VDIAP	-
GH89_e7	LNFP5	1.39333	0.447208	41	24	0.00348587	0.0385694	1.39333	VDIAP	-
GH76_e13	LNFP5	1.36497	0.438856	41	14	0.00353618	0.0389169	1.36497	VDIAP	-
GH18_e138	LNFP5	0.926944	0.298549	41	6	0.00358852	0.039075	0.926944	VDIAP	-
GH106_e48	LNFP5	0.805953	0.262054	41	6	0.00388213	0.0405554	0.805953	VDIAP	pectin
GH127_e2	LNFP5	1.33735	0.433891	41	16	0.00381288	0.0405554	1.33735	VDIAP	-
GH18_e46	LNFP5	1.39494	0.453904	41	12	0.00390624	0.0406013	1.39494	VDIAP	-
GH5_e304	LNFP5	1.10105	0.35938	41	10	0.00400638	0.0412565	1.10105	VDIAP	-
GH10_e101	LNFP5	0.766985	0.251036	41	7	0.00409793	0.0414322	0.766985	VDIAP	xylan
GH89_e5	LNFP5	1.24563	0.407808	41	14	0.00410699	0.0414322	1.24563	VDIAP	-
GH108_e40	LNFP5	1.41699	0.464946	41	18	0.00418227	0.0419859	1.41699	VDIAP	-
GH18_e281	LNFP5	0.802942	0.264496	41	7	0.00431688	0.0428535	0.802942	VDIAP	-
GH77_e18	LNFP5	1.03858	0.342258	41	9	0.00433116	0.0428535	1.03858	VDIAP	-
GH97_e5	LNFP5	1.58417	0.523867	41	21	0.00445379	0.0438559	1.58417	VDIAP	alpha-glucan
GH2_e31	LNFP5	1.27282	0.424116	41	16	0.00473244	0.0459403	1.27282	VDIAP	-
GH30_e41	LNFP5	0.891664	0.297573	41	19	0.00479106	0.0460748	0.891664	VDIAP	beta-glucan
GH97_e1	LNFP5	1.42747	0.477503	41	25	0.00488056	0.0461198	1.42747	VDIAP	alpha-glucan
GH16_e4	LNFP5	1.05279	0.3529	41	10	0.00496111	0.0466208	1.05279	VDIAP	-
GH127_e4	LNFP5	1.39954	0.471636	41	24	0.00517248	0.0483862	1.39954	VDIAP	arabinogalactan protein
GH5_e31	LNFP5	0.844492	0.285042	41	7	0.00523728	0.048551	0.844492	VDIAP	beta-glucan; beta-mannan; xyloglucan
GH3_e88	LNFP5	1.4184	0.479841	41	15	0.00533065	0.0489753	1.4184	VDIAP	xylan; arabinan; beta-glucan
GH13_e1	LNFP5	-0.548128	0.18572	41	41	0.00539548	0.0491412	-0.548128	VDIAP	sucrose; trehalose
GH3_e10	LNFP5	1.39463	0.473949	41	24	0.00552135	0.0496199	1.39463	VDIAP	beta-glucan
GH43_e30	LNFP5	1.20287	0.408628	41	12	0.00550533	0.0496199	1.20287	VDIAP	xylan
GH43_e217	LNFP5	1.09233	0.373203	41	12	0.00575263	0.0512278	1.09233	VDIAP	-
GH43_e146	LNFP5	1.05342	0.360392	41	12	0.00581184	0.0513338	1.05342	VDIAP	arabinogalactan protein
GH78_e29	LNFP5	1.12529	0.38537	41	14	0.00585729	0.0515142	1.12529	VDIAP	-
GH51_e3	LNFP5	1.17364	0.402358	41	12	0.0059048	0.051711	1.17364	VDIAP	-
GH16_e6	LNFP5	0.72229	0.24812	41	8	0.00599588	0.0520655	0.72229	VDIAP	beta-glucan
GH26_e89	LNFP5	0.879125	0.303721	41	10	0.00625988	0.0537019	0.879125	VDIAP	-
GH28_e26	LNFP5	1.09077	0.376613	41	10	0.00623128	0.0537019	1.09077	VDIAP	-
GH5_e243	LNFP5	1.00839	0.349135	41	8	0.00636263	0.0541087	1.00839	VDIAP	xylan
GH18_e64	LNFP5	1.34928	0.469266	41	16	0.00658	0.055272	1.34928	VDIAP	-
GH30_e67	LNFP5	1.1443	0.398773	41	14	0.00667892	0.0558749	1.1443	VDIAP	beta-fucosides
GH115_e6	LNFP5	1.23589	0.438469	41	20	0.00761601	0.062695	1.23589	VDIAP	-
GH43_e199	LNFP5	1.38913	0.493582	41	20	0.00769979	0.0631321	1.38913	VDIAP	-
GH28_e34	LNFP5	1.39085	0.501416	41	19	0.00854044	0.0683899	1.39085	VDIAP	pectin
GH95_e1	LNFP5	0.90597	0.327117	41	40	0.00863421	0.0688729	0.90597	VDIAP	pectin; xylan; xyloglucan; host glycan
GH127_e5	LNFP5	1.34656	0.487168	41	27	0.00875598	0.0693069	1.34656	VDIAP	carrageenan
GH31_e65	LNFP5	1.28668	0.465256	41	17	0.00872309	0.0693069	1.28668	VDIAP	-
GH31_e23	LNFP5	1.05786	0.382994	41	14	0.00879999	0.0693885	1.05786	VDIAP	starch
GH43_e0	LNFP5	1.5043	0.545424	41	32	0.0088909	0.0698377	1.5043	VDIAP	xylan
GH13_e200	LNFP5	-0.36496	0.132551	41	41	0.00899734	0.0702957	-0.36496	VDIAP	sucrose; alpha-glucan
GH146_e0	LNFP5	1.24877	0.455503	41	29	0.00927117	0.0717296	1.24877	VDIAP	arabinan
GH2_e14	LNFP5	1.29574	0.472529	41	27	0.00925684	0.0717296	1.29574	VDIAP	-
GH10_e62	LNFP5	0.815047	0.298641	41	7	0.00956495	0.0737254	0.815047	VDIAP	-
GH130_e13	LNFP5	1.03413	0.380137	41	34	0.00977938	0.0750394	1.03413	VDIAP	beta-mannan
GH24_e168	LNFP5	1.23184	0.453802	41	21	0.00992621	0.0756598	1.23184	VDIAP	-
GH20_e9	LNFP5	1.19761	0.445926	41	18	0.0106718	0.0807444	1.19761	VDIAP	-
GH43_e196	LNFP5	1.33329	0.50173	41	14	0.0114538	0.0857157	1.33329	VDIAP	-
GH130_e20	LNFP5	1.35885	0.513861	41	20	0.0118305	0.0875799	1.35885	VDIAP	-
GH32_e16	LNFP5	1.26338	0.481439	41	27	0.0124389	0.0911003	1.26338	VDIAP	fructan
GH27_e14	LNFP5	0.294148	0.112625	41	6	0.0128276	0.0929552	0.294148	VDIAP	alpha-galactan; raffinose
GH31_e16	LNFP5	1.31977	0.506814	41	19	0.0130731	0.0940717	1.31977	VDIAP	starch
GH43_e62	LNFP5	0.711568	0.273111	41	9	0.0130294	0.0940717	0.711568	VDIAP	-
GH141_e0	LNFP5	1.20627	0.464848	41	19	0.0133686	0.09553	1.20627	VDIAP	-
GH2_e5	LNFP5	1.21293	0.467184	41	12	0.0133267	0.09553	1.21293	VDIAP	-
GH3_e0	LNFP5	1.13948	0.440328	41	35	0.0136075	0.0969006	1.13948	VDIAP	xylan; arabinan; beta-glucan
GH73_e221	LNFP5	1.05561	0.408573	41	19	0.0137464	0.0975523	1.05561	VDIAP	-
GH29_e82	LNFP5	1.11221	0.432391	41	20	0.0141375	0.0988997	1.11221	VDIAP	-
GH5_e58	LNFP5	0.751495	0.292286	41	5	0.0141766	0.0988997	0.751495	VDIAP	beta-glucan; xyloglucan
GH92_e20	LNFP5	1.33372	0.519375	41	21	0.0142868	0.0993321	1.33372	VDIAP	host glycan
GH92_e30	LNFP5	1.31736	0.513429	41	21	0.0143615	0.0995152	1.31736	VDIAP	host glycan
GH43_e283	LNFP5	1.08909	0.425091	41	13	0.0144953	0.100105	1.08909	VDIAP	-
GH92_e18	LNFP5	1.33225	0.521032	41	27	0.0146763	0.101016	1.33225	VDIAP	host glycan
GH28_e111	LNFP5	1.38776	0.543077	41	17	0.0147331	0.101069	1.38776	VDIAP	-
GH125_e1	LNFP5	1.24821	0.491017	41	25	0.0152182	0.103607	1.24821	VDIAP	alpha-mannan
GH2_e127	LNFP5	1.29005	0.510531	41	22	0.0157917	0.105731	1.29005	VDIAP	beta-galactan
GH20_e46	LNFP5	1.32494	0.524514	41	11	0.0158237	0.105731	1.32494	VDIAP	-
GH28_e7	LNFP5	1.20316	0.476023	41	14	0.0157668	0.105731	1.20316	VDIAP	-
GH51_e47	LNFP5	1.11671	0.443483	41	30	0.0161334	0.107105	1.11671	VDIAP	arabinan
GH33_e4	LNFP5	1.26382	0.502451	41	16	0.0162411	0.107473	1.26382	VDIAP	-
GH57_e4	LNFP5	0.924252	0.369647	41	8	0.0168387	0.110363	0.924252	VDIAP	-
GH2_e30	LNFP5	1.17877	0.47452	41	26	0.0175103	0.113679	1.17877	VDIAP	-
GH154_e19	LNFP5	0.673939	0.27169	41	7	0.0176625	0.113838	0.673939	VDIAP	-
GH43_e42	LNFP5	1.13972	0.460373	41	13	0.0178717	0.113969	1.13972	VDIAP	-
GH92_e0	LNFP5	1.20911	0.488682	41	27	0.0179328	0.113969	1.20911	VDIAP	host glycan
GH92_e13	LNFP5	1.19674	0.483729	41	27	0.0179427	0.113969	1.19674	VDIAP	host glycan
GH35_e43	LNFP5	1.27573	0.51635	41	25	0.0180867	0.114531	1.27573	VDIAP	pectin
GH13_e102	LNFP5	1.24888	0.50873	41	25	0.018783	0.117306	1.24888	VDIAP	sucrose; starch
GH13_e20	LNFP5	1.16032	0.473268	41	27	0.0189264	0.117675	1.16032	VDIAP	sucrose; alpha-glucan
GH5_e6	LNFP5	1.07314	0.441483	41	16	0.019896	0.122593	1.07314	VDIAP	beta-mannan
GH3_e151	LNFP5	0.938819	0.386832	41	10	0.0200775	0.123342	0.938819	VDIAP	xylan
GH31_e70	LNFP5	0.253844	0.104733	41	5	0.0202321	0.123554	0.253844	VDIAP	-
GH77_e22	LNFP5	1.10566	0.455975	41	27	0.0201785	0.123554	1.10566	VDIAP	starch
GH59_e1	LNFP5	0.61307	0.253485	41	13	0.0204806	0.124334	0.61307	VDIAP	-
GH2_e42	LNFP5	1.20204	0.498356	41	18	0.0208019	0.125913	1.20204	VDIAP	xylan
GH20_e12	LNFP5	1.09058	0.452607	41	27	0.0209235	0.125996	1.09058	VDIAP	host glycan
GH171_e3	LNFP5	1.12695	0.468031	41	27	0.0210075	0.126045	1.12695	VDIAP	-
GH57_e10	LNFP5	1.12911	0.470119	41	25	0.0213126	0.127504	1.12911	VDIAP	-
GH13_e113	LNFP5	1.19407	0.498546	41	25	0.0216497	0.129145	1.19407	VDIAP	sucrose; starch
GH106_e10	LNFP5	1.04625	0.43951	41	13	0.022409	0.131016	1.04625	VDIAP	-
GH109_e5	LNFP5	1.27148	0.533703	41	32	0.0223093	0.131016	1.27148	VDIAP	-
GH133_e1	LNFP5	1.08895	0.456689	41	27	0.0222009	0.131016	1.08895	VDIAP	-
GH2_e98	LNFP5	1.1279	0.473742	41	18	0.0223901	0.131016	1.1279	VDIAP	-
GH30_e3	LNFP5	0.503499	0.211231	41	8	0.0222432	0.131016	0.503499	VDIAP	beta-glucuronan
GH43_e21	LNFP5	1.03275	0.433402	41	14	0.0222822	0.131016	1.03275	VDIAP	-
GH2_e151	LNFP5	0.790983	0.333739	41	9	0.0229644	0.133505	0.790983	VDIAP	-
GH13_e94	LNFP5	-1.10651	0.468575	41	25	0.0234339	0.135469	-1.10651	VDIAP	sucrose; starch
GH13_e225	LNFP5	-0.943333	0.402593	41	36	0.0244571	0.136444	-0.943333	VDIAP	sucrose; starch
GH163_e7	LNFP5	0.919382	0.391689	41	15	0.0242252	0.136444	0.919382	VDIAP	host glycan
GH20_e135	LNFP5	1.13164	0.482313	41	22	0.0242794	0.136444	1.13164	VDIAP	-
GH23_e225	LNFP5	-0.548293	0.234338	41	41	0.0246515	0.136444	-0.548293	VDIAP	peptidoglycan
GH23_e63	LNFP5	1.17796	0.502681	41	25	0.0244448	0.136444	1.17796	VDIAP	-
GH23_e671	LNFP5	0.708528	0.301547	41	10	0.0240892	0.136444	0.708528	VDIAP	-
GH3_e137	LNFP5	0.923667	0.395196	41	17	0.024796	0.136444	0.923667	VDIAP	-
GH3_e57	LNFP5	1.04603	0.4473	41	25	0.0247213	0.136444	1.04603	VDIAP	beta-glucan
GH42_e20	LNFP5	-1.15963	0.494133	41	35	0.0242502	0.136444	-1.15963	VDIAP	arabinogalactan protein
GH78_e85	LNFP5	1.09705	0.469276	41	20	0.0247665	0.136444	1.09705	VDIAP	-
GH2_e145	LNFP5	1.3662	0.586204	41	21	0.0251823	0.137352	1.3662	VDIAP	beta-galactan; pectin
GH23_e209	LNFP5	1.05608	0.453509	41	27	0.0252947	0.137352	1.05608	VDIAP	-
GH30_e5	LNFP5	1.22165	0.524355	41	8	0.0252287	0.137352	1.22165	VDIAP	-
GH1_e85	LNFP5	-0.592758	0.25612	41	41	0.0261487	0.140484	-0.592758	VDIAP	beta-glucan; xylan
GH2_e137	LNFP5	1.18826	0.513187	41	25	0.026084	0.140484	1.18826	VDIAP	beta-galactan
GH16_e88	LNFP5	0.533406	0.231657	41	6	0.0268727	0.142904	0.533406	VDIAP	-
GH43_e200	LNFP5	1.43739	0.627785	41	15	0.0276879	0.145361	1.43739	VDIAP	-
GH36_e24	LNFP5	1.12511	0.493178	41	26	0.0282203	0.147779	1.12511	VDIAP	alpha-galactan
GH144_e1	LNFP5	1.23832	0.543761	41	24	0.0284814	0.148392	1.23832	VDIAP	beta-glucan
GH38_e41	2FL	0.408646	0.150456	150	22	0.00739882	0.0995074	0.408646	VD	-
GH146_e8	2FL	-0.352801	0.135768	150	21	0.0103152	0.111922	-0.352801	VD	-
GH43_e200	2FL	0.840789	0.348252	150	65	0.0169944	0.144016	0.840789	VD	-
GH38_e0	3FL	0.676836	0.219516	150	78	0.00244552	0.0572049	0.676836	VD	-
GH53_e4	3FL	0.648029	0.220631	150	30	0.00384638	0.0685632	0.648029	VD	-
GH105_e60	3FL	0.387131	0.132347	150	19	0.00398974	0.0699216	0.387131	VD	-
GH147_e1	3FL	0.631689	0.22048	150	41	0.00478064	0.0789509	0.631689	VD	beta-galactan
GH25_e66	3FL	0.51021	0.179853	150	30	0.00520015	0.0823983	0.51021	VD	-
GH146_e8	3FL	0.382267	0.136343	150	21	0.00573414	0.085368	0.382267	VD	-
GH3_e90	3FL	0.475937	0.169883	150	26	0.00577079	0.085368	0.475937	VD	-
GH25_e236	3FL	0.448567	0.175594	150	37	0.0116491	0.113756	0.448567	VD	-
GH31_e85	3FL	0.639258	0.252932	150	83	0.0125487	0.119426	0.639258	VD	polyphenol
GH73_e116	3FL	0.56618	0.22537	150	37	0.0130771	0.120374	0.56618	VD	-
GH18_e361	3FL	-0.811509	0.332915	150	77	0.015979	0.129097	-0.811509	VD	-
GH25_e218	3FL	0.499484	0.204319	150	34	0.0156828	0.129097	0.499484	VD	-
GH32_e91	3FL	0.410899	0.172507	150	24	0.0185019	0.136252	0.410899	VD	-
GH35_e8	3FL	0.564086	0.237389	150	48	0.0187803	0.136252	0.564086	VD	-
GH59_e1	3FL	0.480214	0.20345	150	69	0.019571	0.137795	0.480214	VD	-
GH20_e31	3FL	-0.308142	0.131056	150	18	0.020039	0.140211	-0.308142	VD	-
GH123_e5	3FL	0.523373	0.2255	150	27	0.0216644	0.14658	0.523373	VD	-
GH4_e3	3FL	0.34719	0.15045	150	32	0.0224124	0.14893	0.34719	VD	-
GH3_e1	3FL	0.460614	0.130269	150	150	0.000544	0.0254529	0.460614	VD	beta-glucan
GH2_e113	3FL	-0.442662	0.169625	150	43	0.0100013	0.112997	-0.442662	VD	-
GH24_e13	3FL	-0.576075	0.226832	150	26	0.0121352	0.123442	-0.576075	VD	-
GH78_e62	3FL	-0.76822	0.311061	150	52	0.0146678	0.135312	-0.76822	VD	-
GH23_e631	6SL	0.435585	0.104174	150	23	4.96e-05	0.00667829	0.435585	VD	-
GH13_e4	6SL	1.1856	0.326167	150	86	0.000384	0.0205226	1.1856	VD	sucrose
GH76_e22	6SL	0.295081	0.0819781	150	16	0.000435	0.0218849	0.295081	VD	-
GH1_e61	6SL	0.306663	0.0860759	150	20	0.000495	0.0227204	0.306663	VD	-
GH35_e7	6SL	0.712052	0.19964	150	42	0.000488	0.0227204	0.712052	VD	-
GH172_e18	6SL	0.422542	0.125309	150	22	0.000954	0.0345942	0.422542	VD	-
GH29_e54	6SL	0.279268	0.0842475	150	17	0.00115489	0.036026	0.279268	VD	-
GH116_e7	6SL	0.342508	0.103938	150	17	0.0012323	0.0364177	0.342508	VD	-
GH42_e15	6SL	-0.478336	0.156986	150	53	0.00274095	0.0559652	-0.478336	VD	-
GH8_e0	6SL	-0.587143	0.20804	150	140	0.00542914	0.0835196	-0.587143	VD	cellulose; beta-glucan
GH120_e6	6SL	0.304479	0.109908	150	21	0.00632384	0.0871371	0.304479	VD	-
GH32_e45	6SL	0.394212	0.145229	150	25	0.00743397	0.0947227	0.394212	VD	-
GH43_e65	6SL	-0.436032	0.166243	150	49	0.00963839	0.101633	-0.436032	VD	-
GH13_e188	6SL	-0.528838	0.201859	150	58	0.00972027	0.101781	-0.528838	VD	sucrose
GH95_e9	6SL	-0.736927	0.281377	150	74	0.00974307	0.101781	-0.736927	VD	-
GH111_e0	6SL	0.313719	0.123969	150	27	0.0124382	0.115267	0.313719	VD	-
GH172_e6	6SL	-0.566693	0.225689	150	54	0.0131228	0.117895	-0.566693	VD	-
GH2_e16	6SL	-0.458809	0.185542	150	65	0.0145453	0.125168	-0.458809	VD	beta-galactan
GH3_e106	6SL	0.404213	0.16559	150	30	0.0158327	0.132194	0.404213	VD	-
GH2_e34	6SL	0.432312	0.179695	150	30	0.0173791	0.138909	0.432312	VD	-
GH33_e71	6SL	0.525171	0.221316	150	35	0.0189402	0.143231	0.525171	VD	-
GH120_e0	6SL	0.656803	0.277883	150	86	0.019407	0.14402	0.656803	VD	xylan
GH43_e76	6SL	-0.521996	0.222558	150	50	0.0203413	0.146431	-0.521996	VD	xylan
GH2_e42	DSLNT	-1.1	0.265257	150	98	5.67e-05	0.00599072	-1.1	VD	xylan
GH92_e14	DSLNT	-1.11427	0.273262	150	89	7.42e-05	0.00612882	-1.11427	VD	-
GH78_e14	DSLNT	-1.08063	0.281434	150	104	0.000183	0.0110804	-1.08063	VD	-
GH18_e118	DSLNT	-1.18198	0.308972	150	101	0.000192	0.0113705	-1.18198	VD	-
GH136_e46	DSLNT	-1.13096	0.304058	150	91	0.000283	0.0152624	-1.13096	VD	-
GH63_e18	DSLNT	-1.04544	0.281221	150	100	0.000285	0.0152624	-1.04544	VD	-
GH140_e1	DSLNT	-1.391	0.378441	150	111	0.000332	0.0155298	-1.391	VD	pectin
GH28_e7	DSLNT	-1.27799	0.346802	150	89	0.000321	0.0155298	-1.27799	VD	-
GH43_e270	DSLNT	-1.00003	0.275983	150	95	0.0004	0.0176007	-1.00003	VD	-
GH29_e82	DSLNT	-1.01071	0.281919	150	105	0.000458	0.0183598	-1.01071	VD	-
GH33_e82	DSLNT	-1.40783	0.392671	150	110	0.000457	0.0183598	-1.40783	VD	pectin
GH2_e106	DSLNT	-1.03321	0.291012	150	109	0.000517	0.0200228	-1.03321	VD	pectin; beta-galactan
GH105_e28	DSLNT	-1.22179	0.345305	150	95	0.000539	0.0200997	-1.22179	VD	-
GH106_e10	DSLNT	-0.95472	0.269828	150	83	0.000539	0.0200997	-0.95472	VD	-
GH31_e67	DSLNT	-0.96997	0.274402	150	90	0.000546	0.0200997	-0.96997	VD	-
GH43_e186	DSLNT	-0.953271	0.272144	150	98	0.00061	0.0210832	-0.953271	VD	-
GH106_e0	DSLNT	-0.90348	0.258467	150	109	0.000626	0.0212936	-0.90348	VD	pectin
GH24_e152	DSLNT	-0.656945	0.190026	150	24	0.000714	0.0216771	-0.656945	VD	-
GH28_e10	DSLNT	-0.927947	0.267229	150	109	0.000678	0.0216771	-0.927947	VD	pectin
GH28_e30	DSLNT	-0.956758	0.274755	150	87	0.000655	0.0216771	-0.956758	VD	-
GH43_e173	DSLNT	-0.885219	0.255815	150	109	0.000706	0.0216771	-0.885219	VD	xylan
GH43_e183	DSLNT	-0.901953	0.259697	150	105	0.000676	0.0216771	-0.901953	VD	arabinan
GH105_e17	DSLNT	-0.905403	0.263886	150	110	0.000781	0.0218086	-0.905403	VD	pectin
GH105_e2	DSLNT	-0.911546	0.271648	150	108	0.00100786	0.0218086	-0.911546	VD	pectin
GH105_e7	DSLNT	-0.764448	0.227825	150	109	0.00100852	0.0218086	-0.764448	VD	pectin
GH106_e44	DSLNT	-0.849919	0.254001	150	108	0.0010404	0.0218086	-0.849919	VD	pectin
GH115_e4	DSLNT	-1.0916	0.320519	150	109	0.000851	0.0218086	-1.0916	VD	arabinogalactan protein
GH141_e22	DSLNT	-0.875193	0.261703	150	108	0.00104707	0.0218086	-0.875193	VD	pectin
GH142_e0	DSLNT	-0.851465	0.256346	150	108	0.00112942	0.0218086	-0.851465	VD	pectin
GH165_e0	DSLNT	-1.13278	0.336993	150	81	0.000988	0.0218086	-1.13278	VD	-
GH2_e41	DSLNT	-0.866711	0.253102	150	109	0.000799	0.0218086	-0.866711	VD	beta-glucuronan
GH2_e99	DSLNT	-0.853247	0.257019	150	108	0.00113607	0.0218086	-0.853247	VD	beta-glucuronan
GH28_e117	DSLNT	-0.864577	0.253139	150	108	0.000823	0.0218086	-0.864577	VD	pectin
GH28_e133	DSLNT	-0.864081	0.258694	150	109	0.00106137	0.0218086	-0.864081	VD	pectin
GH28_e139	DSLNT	-0.838267	0.252011	150	109	0.00111165	0.0218086	-0.838267	VD	pectin
GH28_e34	DSLNT	-0.93962	0.278297	150	108	0.00094	0.0218086	-0.93962	VD	pectin
GH28_e80	DSLNT	-1.00763	0.300734	150	106	0.00102504	0.0218086	-1.00763	VD	-
GH29_e10	DSLNT	-0.946207	0.27815	150	89	0.000863	0.0218086	-0.946207	VD	-
GH31_e94	DSLNT	-0.86176	0.258371	150	112	0.00107858	0.0218086	-0.86176	VD	xyloglucan
GH42_e27	DSLNT	-0.892042	0.265041	150	109	0.000974	0.0218086	-0.892042	VD	-
GH43_e124	DSLNT	-0.908478	0.273414	150	99	0.00112501	0.0218086	-0.908478	VD	xylan
GH43_e191	DSLNT	-0.848774	0.253372	150	109	0.00102728	0.0218086	-0.848774	VD	xylan
GH43_e205	DSLNT	-1.04854	0.308476	150	94	0.00087	0.0218086	-1.04854	VD	-
GH43_e238	DSLNT	-0.933169	0.275525	150	92	0.000907	0.0218086	-0.933169	VD	-
GH43_e326	DSLNT	-0.922166	0.273839	150	104	0.000968	0.0218086	-0.922166	VD	xylan; arabinan
GH43_e82	DSLNT	-0.92693	0.275887	150	97	0.000994	0.0218086	-0.92693	VD	xylan
GH43_e84	DSLNT	-0.876733	0.256663	150	109	0.000822	0.0218086	-0.876733	VD	xylan
GH92_e23	DSLNT	-0.831556	0.246881	150	87	0.000966	0.0218086	-0.831556	VD	-
GH137_e0	DSLNT	-0.854695	0.258424	150	108	0.00118408	0.0223589	-0.854695	VD	pectin
GH143_e0	DSLNT	-0.845687	0.256232	150	108	0.00121135	0.0223589	-0.845687	VD	pectin
GH78_e43	DSLNT	-0.777291	0.235455	150	108	0.00120835	0.0223589	-0.777291	VD	alpha-rhamnoside
GH33_e4	DSLNT	-1.17755	0.358662	150	97	0.00128269	0.0233839	-1.17755	VD	-
GH43_e53	DSLNT	-0.886476	0.270166	150	100	0.00129101	0.0233839	-0.886476	VD	xylan
GH138_e1	DSLNT	-0.82494	0.251718	150	108	0.00130812	0.0235043	-0.82494	VD	-
GH10_e83	DSLNT	-0.870709	0.267171	150	100	0.00138909	0.0236748	-0.870709	VD	xylan
GH140_e16	DSLNT	-0.903308	0.276834	150	90	0.00137089	0.0236748	-0.903308	VD	-
GH141_e0	DSLNT	-0.818498	0.250916	150	106	0.00137524	0.0236748	-0.818498	VD	-
GH28_e111	DSLNT	-1.04161	0.32004	150	91	0.00140912	0.023768	-1.04161	VD	-
GH43_e194	DSLNT	-0.944696	0.290901	150	100	0.00144252	0.0239993	-0.944696	VD	xylan
GH139_e0	DSLNT	-0.806746	0.249229	150	108	0.001493	0.0246564	-0.806746	VD	pectin
GH78_e1	DSLNT	-0.851473	0.263892	150	110	0.00154441	0.0249551	-0.851473	VD	alpha-rhamnoside
GH28_e64	DSLNT	-1.12362	0.350492	150	112	0.00165227	0.0261338	-1.12362	VD	pectin
GH105_e22	DSLNT	-1.10248	0.344778	150	105	0.0016967	0.0266489	-1.10248	VD	-
GH30_e11	DSLNT	-0.87964	0.27694	150	70	0.00181809	0.0275908	-0.87964	VD	-
GH97_e16	DSLNT	-0.788344	0.248679	150	72	0.00185453	0.0277685	-0.788344	VD	alpha-glucan
GH43_e159	DSLNT	-0.960968	0.303698	150	115	0.00189005	0.0279279	-0.960968	VD	xylan
GH105_e41	DSLNT	-1.06743	0.33915	150	112	0.00199516	0.0283609	-1.06743	VD	pectin
GH13_e47	DSLNT	-1.11697	0.356122	150	95	0.00206578	0.0288183	-1.11697	VD	sucrose; starch
GH43_e283	DSLNT	-0.881379	0.280858	150	76	0.00205467	0.0288183	-0.881379	VD	-
GH93_e16	DSLNT	-0.291321	0.0934092	150	18	0.00218576	0.0301178	-0.291321	VD	-
GH67_e0	DSLNT	-0.870642	0.279425	150	100	0.00220622	0.0302144	-0.870642	VD	xylan
GH88_e24	DSLNT	-0.917052	0.294837	150	110	0.00224487	0.0305575	-0.917052	VD	-
GH31_e16	DSLNT	-0.894053	0.28871	150	106	0.00234406	0.0313379	-0.894053	VD	starch
GH105_e39	DSLNT	-0.909598	0.295141	150	116	0.00245636	0.0322631	-0.909598	VD	pectin
GH30_e42	DSLNT	-0.80743	0.262486	150	106	0.0025018	0.0326232	-0.80743	VD	beta-fucosides
GH15_e39	DSLNT	-0.854098	0.28007	150	109	0.00271881	0.033552	-0.854098	VD	-
GH43_e0	DSLNT	-0.757765	0.251163	150	128	0.00300916	0.0361421	-0.757765	VD	xylan
GH2_e16	DSLNT	-0.553088	0.184047	150	65	0.00312205	0.0369039	-0.553088	VD	beta-galactan
GH2_e127	DSLNT	-0.736284	0.24932	150	115	0.00366315	0.0409326	-0.736284	VD	beta-galactan
GH116_e6	DSLNT	-0.690851	0.23446	150	65	0.00373782	0.0415602	-0.690851	VD	-
GH78_e30	DSLNT	-0.920763	0.314457	150	91	0.00395376	0.042693	-0.920763	VD	alpha-rhamnoside
GH159_e7	DSLNT	-0.318002	0.108836	150	19	0.00402965	0.0433043	-0.318002	VD	-
GH154_e2	DSLNT	-0.891236	0.306311	150	115	0.00418206	0.0445161	-0.891236	VD	-
GH97_e18	DSLNT	-0.766676	0.263394	150	114	0.00416713	0.0445161	-0.766676	VD	alpha-glucan
GH51_e41	DSLNT	-0.479499	0.165645	150	19	0.00437358	0.0456887	-0.479499	VD	-
GH2_e22	DSLNT	-0.522379	0.183505	150	19	0.00505002	0.0504104	-0.522379	VD	-
GH92_e24	DSLNT	-1.14409	0.405426	150	76	0.00543427	0.0531043	-1.14409	VD	-
GH3_e88	DSLNT	-0.651138	0.231306	150	74	0.00554612	0.0536982	-0.651138	VD	xylan; arabinan; beta-glucan
GH39_e6	DSLNT	-0.562718	0.199899	150	24	0.00554674	0.0536982	-0.562718	VD	-
GH43_e59	DSLNT	-0.774218	0.27542	150	72	0.00561187	0.0538698	-0.774218	VD	xylan
GH13_e104	DSLNT	-0.585367	0.209113	150	24	0.00580941	0.0550461	-0.585367	VD	sucrose
GH76_e20	DSLNT	-0.786006	0.280993	150	63	0.00584447	0.0550461	-0.786006	VD	-
GH35_e44	DSLNT	-0.760958	0.273952	150	73	0.00618865	0.0565213	-0.760958	VD	-
GH25_e75	DSLNT	-0.870883	0.316316	150	80	0.00664612	0.0577143	-0.870883	VD	-
GH97_e24	DSLNT	-0.704286	0.258373	150	109	0.00719317	0.0593966	-0.704286	VD	-
GH53_e22	DSLNT	-0.697909	0.258742	150	112	0.00780721	0.0612852	-0.697909	VD	arabinogalactan protein
GH97_e1	DSLNT	-0.757241	0.282023	150	119	0.00808579	0.0624079	-0.757241	VD	alpha-glucan
GH13_e89	DSLNT	-0.870351	0.325549	150	114	0.00835583	0.0630937	-0.870351	VD	sucrose
GH51_e19	DSLNT	-0.647087	0.242023	150	138	0.00835164	0.0630937	-0.647087	VD	arabinan
GH136_e0	DSLNT	0.239752	0.089828	150	18	0.00846262	0.0633568	0.239752	VD	-
GH2_e104	DSLNT	-0.579378	0.217529	150	140	0.00859699	0.0639365	-0.579378	VD	beta-galactan; beta-glucuronan
GH123_e13	DSLNT	-0.628573	0.236582	150	37	0.00875804	0.0641712	-0.628573	VD	-
GH97_e21	DSLNT	-0.875004	0.330308	150	79	0.00895406	0.0646925	-0.875004	VD	-
GH108_e40	DSLNT	-0.760695	0.288305	150	90	0.00922413	0.0660851	-0.760695	VD	-
GH24_e69	DSLNT	-0.756915	0.287037	150	90	0.00926359	0.0660851	-0.756915	VD	-
GH146_e2	DSLNT	-0.619214	0.237744	150	41	0.0101446	0.0698918	-0.619214	VD	-
GH3_e105	DSLNT	0.67158	0.258516	150	99	0.010336	0.0703475	0.67158	VD	beta-glucan
GH30_e67	DSLNT	-0.771448	0.296825	150	89	0.0103024	0.0703475	-0.771448	VD	beta-fucosides
GH20_e52	DSLNT	0.396676	0.153096	150	19	0.0105332	0.0714729	0.396676	VD	host glycan
GH2_e98	DSLNT	-0.803958	0.311256	150	101	0.0107718	0.0720041	-0.803958	VD	-
GH146_e3	DSLNT	-0.851913	0.332315	150	80	0.011364	0.0750695	-0.851913	VD	-
GH43_e21	DSLNT	-0.689719	0.269511	150	82	0.0115032	0.0751055	-0.689719	VD	-
GH106_e4	DSLNT	-0.381826	0.149698	150	19	0.0117752	0.0762089	-0.381826	VD	-
GH42_e34	DSLNT	-0.198465	0.0778774	150	18	0.0118469	0.0762089	-0.198465	VD	arabinogalactan protein
GH2_e145	DSLNT	-0.633898	0.25117	150	94	0.0126726	0.0788438	-0.633898	VD	beta-galactan; pectin
GH95_e15	DSLNT	-0.792787	0.314454	150	99	0.0127638	0.0791917	-0.792787	VD	-
GH18_e313	DSLNT	-0.296895	0.119049	150	28	0.0137432	0.0820936	-0.296895	VD	-
GH127_e2	DSLNT	-0.662274	0.26831	150	80	0.0147215	0.0869002	-0.662274	VD	-
GH43_e180	DSLNT	-0.726696	0.296012	150	82	0.0152571	0.0883146	-0.726696	VD	-
GH3_e71	DSLNT	-0.354936	0.145024	150	31	0.0155659	0.0889591	-0.354936	VD	-
GH130_e2	DSLNT	-0.689576	0.285431	150	66	0.016923	0.0923316	-0.689576	VD	-
GH36_e23	DSLNT	-0.776277	0.320531	150	98	0.0166598	0.0923316	-0.776277	VD	-
GH2_e5	DSLNT	-0.597129	0.247375	150	62	0.0170146	0.09253	-0.597129	VD	-
GH3_e98	DSLNT	-0.552352	0.229027	150	107	0.0171101	0.092751	-0.552352	VD	beta-glucan; xylan
GH43_e259	DSLNT	-0.700106	0.290711	150	88	0.0172678	0.092751	-0.700106	VD	xylan
GH92_e20	DSLNT	-0.660234	0.274243	150	101	0.0173031	0.092751	-0.660234	VD	host glycan
GH110_e10	DSLNT	-0.59671	0.249952	150	43	0.0182439	0.0956945	-0.59671	VD	host glycan
GH36_e57	DSLNT	0.611411	0.256187	150	55	0.0182782	0.0956945	0.611411	VD	-
GH32_e73	DSLNT	0.240229	0.101462	150	18	0.0192024	0.0985093	0.240229	VD	-
GH30_e10	DSLNT	-0.553361	0.234137	150	41	0.0194161	0.0991106	-0.553361	VD	-
GH43_e30	DSLNT	-0.640793	0.271655	150	67	0.0196476	0.100065	-0.640793	VD	xylan
GH154_e0	DSLNT	0.449285	0.190824	150	33	0.0198724	0.100526	0.449285	VD	-
GH106_e18	DSLNT	-0.57064	0.244686	150	49	0.0210511	0.103594	-0.57064	VD	-
GH13_e83	DSLNT	0.297262	0.12743	150	25	0.0210175	0.103594	0.297262	VD	sucrose
GH92_e38	DSLNT	-0.599201	0.256989	150	86	0.0210787	0.103594	-0.599201	VD	-
GH33_e63	DSLNT	-0.224338	0.0964117	150	22	0.0213376	0.10441	-0.224338	VD	-
GH35_e21	DSLNT	0.638393	0.274604	150	79	0.0214527	0.104518	0.638393	VD	-
GH2_e31	DSLNT	-0.686021	0.297713	150	90	0.0226064	0.108061	-0.686021	VD	-
GH38_e1	DSLNT	-0.351772	0.152943	150	36	0.0228544	0.108522	-0.351772	VD	-
GH95_e1	DSLNT	-0.491217	0.213754	150	145	0.0229695	0.108839	-0.491217	VD	pectin; xylan; xyloglucan; host glycan
GH33_e24	DSLNT	-0.926236	0.403563	150	72	0.0231396	0.108955	-0.926236	VD	sialic acid
GH2_e38	DSLNT	-0.441644	0.193022	150	42	0.0235602	0.110242	-0.441644	VD	-
GH73_e221	DSLNT	-0.615319	0.270996	150	101	0.0246255	0.114039	-0.615319	VD	-
GH16_e240	DSLNT	-0.639569	0.282244	150	63	0.0249106	0.114425	-0.639569	VD	beta-glucan
GH2_e0	DSLNT	-0.607806	0.268231	150	113	0.0249126	0.114425	-0.607806	VD	beta-galactan
GH20_e29	DSLNT	-0.649975	0.288211	150	74	0.0255973	0.115929	-0.649975	VD	-
GH76_e14	DSLNT	-0.52693	0.234315	150	51	0.0260112	0.116868	-0.52693	VD	-
GH3_e130	DSLNT	-0.84836	0.377714	150	112	0.0261925	0.117188	-0.84836	VD	-
GH78_e85	DSLNT	-0.728246	0.324591	150	94	0.0263543	0.117568	-0.728246	VD	-
GH28_e44	DSLNT	-0.748275	0.33409	150	79	0.0266086	0.117922	-0.748275	VD	-
GH13_e188	DSLNT	-0.454298	0.203373	150	58	0.0270045	0.118328	-0.454298	VD	sucrose
GH29_e42	DSLNT	-0.657744	0.294661	150	81	0.0271138	0.118328	-0.657744	VD	-
GH31_e92	DSLNT	-0.32021	0.143309	150	17	0.026965	0.118328	-0.32021	VD	-
GH43_e80	DSLNT	-0.652585	0.29223	150	52	0.0270517	0.118328	-0.652585	VD	-
GH92_e30	DSLNT	-0.619546	0.278502	150	101	0.0276342	0.119895	-0.619546	VD	host glycan
GH28_e57	DSLNT	-0.57082	0.256946	150	102	0.027842	0.120256	-0.57082	VD	-
GH23_e952	DSLNT	0.517687	0.233159	150	20	0.0279278	0.120395	0.517687	VD	-
GH43_e217	DSLNT	-0.651288	0.293678	150	68	0.0281101	0.120717	-0.651288	VD	-
GH31_e69	DSLNT	-0.215032	0.0971486	150	22	0.0284083	0.121534	-0.215032	VD	-
GH3_e151	DSLNT	-0.584904	0.264781	150	59	0.0287217	0.122641	-0.584904	VD	xylan
GH31_e31	DSLNT	0.250055	0.11381	150	149	0.0295766	0.124867	0.250055	VD	xyloglucan
GH76_e23	DSLNT	-0.227719	0.103809	150	19	0.0298321	0.125709	-0.227719	VD	-
GH84_e6	DSLNT	-0.664197	0.305424	150	92	0.0312542	0.130478	-0.664197	VD	host glycan
GH2_e113	DSLNT	-0.371322	0.171072	150	43	0.03157	0.130823	-0.371322	VD	-
GH2_e119	DSLNT	-0.519003	0.239662	150	67	0.0319574	0.131459	-0.519003	VD	-
GH3_e78	DSLNT	0.321673	0.148765	150	21	0.0322135	0.131831	0.321673	VD	chitin
GH1_e87	DSLNT	0.667984	0.309085	150	126	0.0323019	0.131909	0.667984	VD	beta-glucan; polyphenol; beta-galactan
GH66_e1	DSLNT	-0.601192	0.278996	150	95	0.0328032	0.132645	-0.601192	VD	alpha-glucan
GH117_e0	DSLNT	-0.569903	0.265076	150	68	0.0331942	0.133132	-0.569903	VD	-
GH25_e47	DSLNT	-0.478287	0.222887	150	28	0.0335249	0.134219	-0.478287	VD	-
GH35_e15	DSLNT	-0.568869	0.265877	150	63	0.0340383	0.135337	-0.568869	VD	pectin
GH30_e41	DSLNT	-0.52993	0.248032	150	102	0.0342911	0.135834	-0.52993	VD	beta-glucan
GH9_e26	DSLNT	-0.356067	0.16693	150	48	0.0345825	0.136267	-0.356067	VD	cellulose; beta-glucan
GH31_e8	DSLNT	0.610343	0.28646	150	59	0.0347833	0.136579	0.610343	VD	-
GH28_e6	DSLNT	-0.549578	0.258925	150	69	0.0354683	0.138266	-0.549578	VD	-
GH3_e42	DSLNT	-0.410768	0.193676	150	29	0.0356078	0.138266	-0.410768	VD	-
GH31_e4	DSLNT	0.282507	0.134199	150	16	0.0369794	0.141976	0.282507	VD	-
GH146_e0	DSLNT	-0.495246	0.235503	150	135	0.0371759	0.142487	-0.495246	VD	arabinan
GH63_e21	DSLNT	-0.554294	0.264362	150	114	0.0377305	0.142905	-0.554294	VD	-
GH24_e50	DSLNT	-0.482088	0.230948	150	30	0.038575	0.144159	-0.482088	VD	-
GH31_e40	DSLNT	-0.560596	0.268531	150	94	0.0385559	0.144159	-0.560596	VD	-
GH8_e12	DSLNT	-0.478559	0.22977	150	24	0.0390044	0.1448	-0.478559	VD	xylan
GH115_e0	DSLNT	-0.579948	0.278746	150	118	0.0392092	0.145297	-0.579948	VD	xylan
GH31_e46	DSLNT	0.613696	0.295841	150	91	0.0397851	0.146487	0.613696	VD	alpha-galactan
GH73_e2	DSLNT	-0.534736	0.258084	150	52	0.0400181	0.146864	-0.534736	VD	peptidoglycan
GH172_e6	DSLNT	-0.470147	0.227508	150	54	0.040535	0.148276	-0.470147	VD	-
GH25_e111	DSLNT	-0.379703	0.183826	150	17	0.0406264	0.148369	-0.379703	VD	-
GH43_e105	DSLNT	0.750184	0.363702	150	107	0.0409075	0.149153	0.750184	VD	xylan
GH43_e64	LNDFH2+LNDFH3	0.445381	0.152927	150	17	0.00414692	0.0759495	0.445381	VD	-
GH147_e1	LNDFH2+LNDFH3	0.581839	0.219349	150	41	0.00886571	0.101441	0.581839	VD	beta-galactan
GH25_e24	LNDFH1	-0.531023	0.186008	150	71	0.00492887	0.0863138	-0.531023	VD	-
GH172_e20	LNDFH1	-0.71645	0.26471	150	97	0.00760344	0.0959941	-0.71645	VD	-
GH36_e66	LNDFH1	-0.534102	0.198577	150	70	0.00798004	0.0963611	-0.534102	VD	-
GH136_e29	LNDFH1	-0.338245	0.127451	150	27	0.00883202	0.101587	-0.338245	VD	-
GH25_e219	LNDFH1	-0.451435	0.175256	150	76	0.0109853	0.112662	-0.451435	VD	-
GH92_e38	LNDFH1	-0.641709	0.256485	150	86	0.0134472	0.124804	-0.641709	VD	-
GH31_e85	LNDFH1	-0.607029	0.251279	150	83	0.0169296	0.14012	-0.607029	VD	polyphenol
GH97_e27	LNDFH1	-0.57868	0.240001	150	79	0.0171363	0.140982	-0.57868	VD	-
GH136_e1	LNDFH1	-0.434914	0.181281	150	24	0.0176877	0.141965	-0.434914	VD	-
GH33_e24	LNFP2+LNFP3	-1.10661	0.400172	150	72	0.00641596	0.099381	-1.10661	VD	sialic acid
GH13_e225	LNFP2+LNFP3	-0.520644	0.201509	150	130	0.0107486	0.116746	-0.520644	VD	sucrose; starch
GH36_e71	LNFP2+LNFP3	0.353329	0.141801	150	19	0.0138231	0.132114	0.353329	VD	-
GH78_e0	LNFP5	0.81854	0.27655	150	118	0.00358931	0.0713713	0.81854	VD	alpha-rhamnoside
GH105_e15	LNFP5	0.428361	0.146293	150	20	0.00395392	0.0740042	0.428361	VD	-
GH95_e1	LNFP5	-0.59154	0.211661	150	145	0.0058873	0.0942262	-0.59154	VD	pectin; xylan; xyloglucan; host glycan
GH105_e48	LNFP5	0.430882	0.168572	150	20	0.011601	0.119522	0.430882	VD	-
GH25_e66	LNFP5	0.453326	0.17888	150	30	0.0123159	0.123489	0.453326	VD	-
GH36_e71	LNFP5	0.357311	0.141597	150	19	0.0126847	0.123957	0.357311	VD	-
GH33_e24	LNFP5	-1.00595	0.401591	150	72	0.0133394	0.126358	-1.00595	VD	sialic acid
GH136_e0	LNFP1	0.294218	0.090064	150	18	0.00135404	0.0458076	0.294218	VD	-
GH35_e36	LNFP1	0.401624	0.131198	150	22	0.00262164	0.060703	0.401624	VD	-
GH23_e884	LNFP1	0.535953	0.179236	150	42	0.00326948	0.0662241	0.535953	VD	-
GH38_e41	LNFP1	0.45164	0.151651	150	22	0.00339305	0.0674406	0.45164	VD	-
GH154_e14	LNFP1	0.355055	0.121944	150	22	0.00415645	0.0723674	0.355055	VD	-
GH3_e229	LNFP1	0.844819	0.292294	150	112	0.00443221	0.076575	0.844819	VD	-
GH65_e15	LNFP1	0.388809	0.139138	150	34	0.00589306	0.0885851	0.388809	VD	exo-polysaccharide; alpha-glucan
GH25_e239	LNFP1	0.338757	0.122741	150	27	0.00651758	0.090231	0.338757	VD	-
GH2_e16	LNFP1	-0.511807	0.1876	150	65	0.00714493	0.0932996	-0.511807	VD	beta-galactan
GH116_e6	LNFP1	-0.637158	0.238978	150	65	0.00853067	0.100314	-0.637158	VD	-
GH24_e274	LNFP1	0.487221	0.185219	150	19	0.00943381	0.104376	0.487221	VD	-
GH31_e8	LNFP1	0.755422	0.288296	150	59	0.00970769	0.105839	0.755422	VD	-
GH46_e10	LNFP1	0.319747	0.122836	150	19	0.0101867	0.108433	0.319747	VD	-
GH16_e21	LNFP1	0.807859	0.313313	150	46	0.0109069	0.109981	0.807859	VD	carrageenan
GH13_e188	LNFP1	-0.524919	0.205194	150	58	0.0115346	0.11313	-0.524919	VD	sucrose
GH43_e259	LNFP1	-0.750401	0.294129	150	88	0.0117552	0.113742	-0.750401	VD	xylan
GH43_e74	LNFP1	-0.666244	0.263377	150	89	0.0124724	0.115756	-0.666244	VD	-
GH3_e71	LNFP1	-0.367523	0.146941	150	31	0.0134755	0.117212	-0.367523	VD	-
GH42_e15	LNFP1	-0.400271	0.161022	150	53	0.0140451	0.118582	-0.400271	VD	-
GH5_e108	LNFP1	-0.780363	0.323965	150	58	0.0172436	0.130841	-0.780363	VD	beta-glucan
GH95_e19	LNFP1	-0.548863	0.227794	150	89	0.0172124	0.130841	-0.548863	VD	-
GH123_e5	LNFP1	-0.543284	0.226332	150	27	0.0176286	0.131105	-0.543284	VD	-
GH18_e313	LNFP1	-0.289021	0.120929	150	28	0.0181148	0.132097	-0.289021	VD	-
GH31_e46	LNFP1	0.711691	0.298659	150	91	0.0184524	0.133705	0.711691	VD	alpha-galactan
GH172_e6	LNFP1	-0.546107	0.229668	150	54	0.018702	0.13463	-0.546107	VD	-
GH117_e14	LNFP1	-0.522915	0.223292	150	49	0.0205309	0.14307	-0.522915	VD	-
GH110_e1	LNFP1	0.893886	0.383883	150	73	0.0212465	0.145487	0.893886	VD	host glycan
GH24_e44	LNnT	0.806897	0.221363	150	33	0.00037	0.0186387	0.806897	VD	-
GH46_e10	LNnT	0.432504	0.118735	150	19	0.000373	0.0186387	0.432504	VD	-
GH13_e89	LNnT	-1.15905	0.319623	150	114	0.000396	0.0193199	-1.15905	VD	sucrose
GH24_e274	LNnT	0.634509	0.179558	150	19	0.000548	0.0242068	0.634509	VD	-
GH2_e0	LNnT	-0.913368	0.262477	150	113	0.000661	0.0255829	-0.913368	VD	beta-galactan
GH16_e21	LNnT	1.05204	0.303952	150	46	0.000704	0.0267975	1.05204	VD	carrageenan
GH43_e285	LNnT	-0.859909	0.254707	150	126	0.000941	0.0272057	-0.859909	VD	xylan
GH1_e65	LNnT	-0.705453	0.209568	150	140	0.000973	0.0273041	-0.705453	VD	beta-galactan
GH38_e41	LNnT	0.496567	0.148557	150	22	0.00105276	0.0291913	0.496567	VD	-
GH35_e36	LNnT	0.422416	0.128905	150	22	0.00130937	0.0330757	0.422416	VD	-
GH24_e55	LNnT	0.970222	0.297754	150	39	0.00139148	0.0339083	0.970222	VD	-
GH16_e72	LNnT	0.736503	0.230925	150	39	0.00174289	0.0391452	0.736503	VD	host glycan
GH1_e44	LNnT	0.885308	0.281248	150	45	0.00199242	0.0426188	0.885308	VD	beta-glucan
GH19_e38	LNnT	1.40198	0.448281	150	52	0.00212611	0.0430222	1.40198	VD	-
GH5_e77	LNnT	0.673279	0.215751	150	43	0.00217284	0.0434185	0.673279	VD	beta-glucan; xylan
GH43_e101	LNnT	0.899997	0.289628	150	56	0.00226594	0.0439601	0.899997	VD	-
GH126_e5	LNnT	0.772875	0.25022	150	47	0.00240369	0.0450497	0.772875	VD	-
GH172_e0	LNnT	-0.955009	0.310679	150	111	0.00251873	0.0456215	-0.955009	VD	-
GH43_e208	LNnT	0.843856	0.27449	150	51	0.00251618	0.0456215	0.843856	VD	arabinan
GH1_e26	LNnT	-0.607854	0.198445	150	25	0.00260622	0.0460911	-0.607854	VD	-
GH81_e11	LNnT	0.582189	0.195183	150	39	0.00334518	0.0540524	0.582189	VD	-
GH43_e38	LNnT	0.901437	0.302684	150	51	0.00339321	0.0544367	0.901437	VD	arabinan
GH32_e130	LNnT	-0.734745	0.250791	150	63	0.00393457	0.0570132	-0.734745	VD	-
GH33_e129	LNnT	-1.14512	0.390611	150	78	0.00391173	0.0570132	-1.14512	VD	sialic acid
GH84_e6	LNnT	-0.872407	0.302073	150	92	0.00446217	0.0607396	-0.872407	VD	host glycan
GH66_e5	LNnT	0.894864	0.310135	150	56	0.00449801	0.0608586	0.894864	VD	alpha-glucan
GH94_e3	LNnT	0.793323	0.276713	150	74	0.00475375	0.0618599	0.793323	VD	beta-glucan
GH16_e190	LNnT	0.73216	0.258248	150	56	0.00522663	0.0649888	0.73216	VD	-
GH25_e98	LNnT	1.03842	0.366447	150	50	0.00524768	0.0649888	1.03842	VD	-
GH31_e37	LNnT	0.701284	0.247722	150	57	0.00529168	0.0649888	0.701284	VD	starch
GH13_e94	LNnT	-0.580447	0.207917	150	96	0.00593983	0.0662864	-0.580447	VD	sucrose; starch
GH3_e229	LNnT	0.811424	0.28887	150	112	0.00564653	0.0662864	0.811424	VD	-
GH5_e2	LNnT	0.66381	0.237705	150	47	0.00592498	0.0662864	0.66381	VD	beta-glucan
GH55_e10	LNnT	0.786762	0.279881	150	39	0.00561164	0.0662864	0.786762	VD	beta-glucan
GH78_e80	LNnT	-0.896161	0.320951	150	120	0.00593147	0.0662864	-0.896161	VD	alpha-rhamnoside
GH95_e0	LNnT	-0.846951	0.301153	150	127	0.00559013	0.0662864	-0.846951	VD	xyloglucan; host glycan
GH13_e117	LNnT	0.749786	0.268955	150	94	0.00600903	0.0664842	0.749786	VD	sucrose
GH16_e342	LNnT	0.771995	0.277948	150	52	0.00619256	0.067517	0.771995	VD	beta-glucan
GH63_e5	LNnT	0.757191	0.276015	150	48	0.0068398	0.0695305	0.757191	VD	-
GH23_e35	LNnT	0.793084	0.289855	150	51	0.00698281	0.0703291	0.793084	VD	-
GH25_e24	LNnT	-0.508436	0.186436	150	71	0.00716681	0.0709104	-0.508436	VD	-
GH13_e32	LNnT	0.752072	0.276054	150	52	0.00722422	0.0711528	0.752072	VD	sucrose; starch
GH3_e219	LNnT	0.727656	0.267712	150	56	0.00735653	0.0711528	0.727656	VD	-
GH59_e1	LNnT	-0.545551	0.200558	150	69	0.00731193	0.0711528	-0.545551	VD	-
GH30_e1	LNnT	0.680241	0.257532	150	49	0.00914974	0.0787253	0.680241	VD	-
GH5_e58	LNnT	0.342575	0.129689	150	21	0.00914634	0.0787253	0.342575	VD	beta-glucan; xyloglucan
GH101_e0	LNnT	-0.822006	0.317854	150	113	0.0106778	0.085958	-0.822006	VD	host glycan
GH20_e20	LNnT	-0.763785	0.300396	150	51	0.012038	0.0916506	-0.763785	VD	human milk polysaccharide
GH23_e21	LNnT	0.668781	0.263158	150	125	0.0120786	0.0916506	0.668781	VD	-
GH161_e0	LNnT	0.640715	0.254602	150	44	0.0129248	0.0942706	0.640715	VD	beta-glucan
GH51_e2	LNnT	-0.763045	0.303222	150	45	0.0129276	0.0942706	-0.763045	VD	-
GH20_e24	LNnT	-0.645489	0.257212	150	93	0.013172	0.0953655	-0.645489	VD	host glycan
GH38_e8	LNnT	0.520654	0.207544	150	66	0.0132051	0.0953655	0.520654	VD	-
GH24_e62	LNnT	0.241238	0.0964603	150	29	0.0134844	0.0958419	0.241238	VD	-
GH43_e149	LNnT	0.668642	0.268475	150	44	0.0138683	0.0973381	0.668642	VD	arabinan
GH36_e57	LNnT	0.63589	0.255975	150	55	0.0141071	0.0983993	0.63589	VD	-
GH3_e151	LNnT	-0.65208	0.263912	150	59	0.0146226	0.100717	-0.65208	VD	xylan
GH23_e84	LNnT	0.923475	0.374857	150	40	0.014911	0.101277	0.923475	VD	-
GH144_e3	LNnT	0.567632	0.231472	150	51	0.0153667	0.103644	0.567632	VD	-
GH30_e11	LNnT	-0.68706	0.280834	150	70	0.0156049	0.104365	-0.68706	VD	-
GH2_e97	LNnT	0.604384	0.247795	150	99	0.0159171	0.105456	0.604384	VD	-
GH65_e27	LNnT	0.715875	0.294833	150	44	0.0163877	0.107309	0.715875	VD	-
GH2_e128	LNnT	-0.681299	0.281137	150	87	0.0165927	0.108335	-0.681299	VD	-
GH127_e0	LNnT	-0.680146	0.282605	150	129	0.0173387	0.10902	-0.680146	VD	arabinogalactan protein
GH3_e35	LNnT	0.484159	0.200704	150	41	0.0170844	0.10902	0.484159	VD	peptidoglycan; beta-glucan; chitin
GH170_e16	LNnT	0.752053	0.313383	150	56	0.0176563	0.109245	0.752053	VD	-
GH24_e15	LNnT	-0.469933	0.195818	150	26	0.0176536	0.109245	-0.469933	VD	-
GH3_e130	LNnT	-0.901264	0.377165	150	112	0.0181356	0.110988	-0.901264	VD	-
GH30_e59	LNnT	-0.304212	0.127982	150	22	0.0187419	0.112679	-0.304212	VD	-
GH63_e21	LNnT	-0.626674	0.263459	150	114	0.0186614	0.112679	-0.626674	VD	-
GH23_e727	LNnT	0.774962	0.327966	150	60	0.0194403	0.114301	0.774962	VD	-
GH23_e87	LNnT	-0.827388	0.351197	150	47	0.0197975	0.115494	-0.827388	VD	-
GH28_e34	LNnT	-0.663089	0.283876	150	108	0.0208513	0.120082	-0.663089	VD	pectin
GH35_e21	LNnT	0.637317	0.274829	150	79	0.021775	0.121658	0.637317	VD	-
GH25_e4	LNnT	-0.428649	0.185475	150	73	0.0222182	0.12296	-0.428649	VD	-
GH20_e14	LNnT	-0.573652	0.248628	150	42	0.0224361	0.122984	-0.573652	VD	host glycan
GH36_e66	LNnT	-0.460876	0.19982	150	70	0.0224826	0.122984	-0.460876	VD	-
GH73_e252	LNnT	0.887638	0.385675	150	63	0.0227675	0.124062	0.887638	VD	-
GH24_e46	LNnT	0.387276	0.168606	150	28	0.0230351	0.124667	0.387276	VD	-
GH28_e80	LNnT	-0.704855	0.306774	150	106	0.0229935	0.124667	-0.704855	VD	-
GH20_e1	LNnT	-0.741161	0.325806	150	88	0.0243612	0.128742	-0.741161	VD	host glycan
GH78_e62	LNnT	-0.709141	0.312773	150	52	0.0248319	0.130114	-0.709141	VD	-
GH76_e13	LNnT	-0.808731	0.357193	150	85	0.0250291	0.130733	-0.808731	VD	-
GH141_e0	LNnT	-0.578089	0.25562	150	106	0.0251941	0.13129	-0.578089	VD	-
GH28_e10	LNnT	-0.615765	0.2735	150	109	0.0258414	0.132323	-0.615765	VD	pectin
GH31_e16	LNnT	-0.660441	0.293177	150	106	0.0257588	0.132323	-0.660441	VD	starch
GH32_e23	LNnT	0.69192	0.307906	150	56	0.0261177	0.132716	0.69192	VD	fructan
GH33_e33	LNnT	0.41932	0.187349	150	30	0.0267123	0.13452	0.41932	VD	-
GH121_e0	LNnT	-0.681183	0.305282	150	87	0.0271733	0.135927	-0.681183	VD	-
GH43_e217	LNnT	-0.651859	0.29389	150	68	0.0280865	0.139254	-0.651859	VD	-
GH36_e2	LNnT	-0.763317	0.344416	150	112	0.02821	0.139559	-0.763317	VD	alpha-galactan
GH142_e0	LNnT	-0.579581	0.261654	150	108	0.028294	0.139667	-0.579581	VD	pectin
GH3_e11	LNnT	-0.737109	0.333326	150	106	0.0285539	0.140308	-0.737109	VD	-
GH43_e296	LNnT	-0.656442	0.297899	150	35	0.0291104	0.14152	-0.656442	VD	-
GH105_e2	LNnT	-0.610278	0.277538	150	108	0.0294482	0.141933	-0.610278	VD	pectin
GH143_e0	LNnT	-0.575302	0.261479	150	108	0.0293546	0.141933	-0.575302	VD	pectin
GH28_e139	LNnT	-0.565454	0.257321	150	109	0.0295525	0.14213	-0.565454	VD	pectin
GH42_e27	LNnT	-0.594907	0.270855	150	109	0.0296296	0.142197	-0.594907	VD	-
GH43_e313	LNnT	-0.558234	0.254319	150	86	0.0297316	0.14223	-0.558234	VD	arabinogalactan protein
GH89_e10	LNnT	-0.884378	0.403506	150	48	0.0299726	0.142624	-0.884378	VD	host glycan
GH105_e17	LNnT	-0.591445	0.270078	150	110	0.0301077	0.142678	-0.591445	VD	pectin
GH43_e210	LNnT	-0.602014	0.275131	150	86	0.0302416	0.142694	-0.602014	VD	xylan
GH13_e225	LNnT	-0.443643	0.203054	150	130	0.0304839	0.142782	-0.443643	VD	sucrose; starch
GH18_e64	LNnT	-0.684208	0.312882	150	77	0.0303388	0.142782	-0.684208	VD	-
GH2_e148	LNnT	0.381564	0.174603	150	30	0.0304482	0.142782	0.381564	VD	-
GH29_e27	LNnT	0.485222	0.222476	150	33	0.0307724	0.143392	0.485222	VD	-
GH2_e99	LNnT	-0.57157	0.262473	150	108	0.0310285	0.143988	-0.57157	VD	beta-glucuronan
GH120_e7	LNnT	0.568956	0.262425	150	72	0.0317623	0.145192	0.568956	VD	-
GH141_e22	LNnT	-0.579438	0.267437	150	108	0.031874	0.145192	-0.579438	VD	pectin
GH43_e173	LNnT	-0.568754	0.262059	150	109	0.0315876	0.145192	-0.568754	VD	xylan
GH43_e183	LNnT	-0.576665	0.266122	150	105	0.031852	0.145192	-0.576665	VD	arabinan
GH5_e69	LNnT	-0.778954	0.359419	150	111	0.0318256	0.145192	-0.778954	VD	arabinan; polyphenol; beta-glucan
GH116_e4	LNnT	0.406395	0.188212	150	43	0.0324537	0.146074	0.406395	VD	-
GH97_e16	LNnT	-0.546909	0.25324	150	72	0.032422	0.146074	-0.546909	VD	alpha-glucan
GH78_e14	LNT	-0.985055	0.286782	150	104	0.000771	0.0297191	-0.985055	VD	-
GH106_e10	LNT	-0.861524	0.274764	150	83	0.00207225	0.0473541	-0.861524	VD	-
GH95_e1	LNT	-0.646753	0.21309	150	145	0.00284453	0.0546053	-0.646753	VD	pectin; xylan; xyloglucan; host glycan
GH36_e23	LNT	-0.950896	0.320573	150	98	0.00351956	0.0611438	-0.950896	VD	-
GH154_e14	LNT	0.359028	0.121302	150	22	0.00358996	0.06155	0.359028	VD	-
GH31_e67	LNT	-0.827774	0.280401	150	90	0.00367509	0.0615656	-0.827774	VD	-
GH126_e2	LNT	0.342433	0.116334	150	31	0.00377261	0.0623036	0.342433	VD	-
GH88_e24	LNT	-0.865807	0.29892	150	110	0.004351	0.0655865	-0.865807	VD	-
GH43_e283	LNT	-0.816646	0.285073	150	76	0.00478599	0.0684671	-0.816646	VD	-
GH95_e15	LNT	-0.878803	0.316086	150	99	0.00614248	0.0775133	-0.878803	VD	-
GH92_e14	LNT	-0.782822	0.283842	150	89	0.00655536	0.0797554	-0.782822	VD	-
GH18_e118	LNT	-0.870482	0.319147	150	101	0.00715858	0.0832772	-0.870482	VD	-
GH29_e82	LNT	-0.787784	0.289632	150	105	0.0073166	0.0838423	-0.787784	VD	-
GH23_e235	LNT	-0.635677	0.235099	150	59	0.00766215	0.0847744	-0.635677	VD	-
GH24_e69	LNT	-0.769323	0.289724	150	90	0.00879602	0.0876848	-0.769323	VD	-
GH43_e53	LNT	-0.730646	0.276094	150	100	0.00902232	0.0876848	-0.730646	VD	xylan
GH13_e47	LNT	-0.952011	0.363011	150	95	0.00964707	0.0895344	-0.952011	VD	sucrose; starch
GH32_e73	LNT	0.26841	0.102005	150	18	0.00941174	0.0895344	0.26841	VD	-
GH42_e34	LNT	-0.206085	0.0785311	150	18	0.00960111	0.0895344	-0.206085	VD	arabinogalactan protein
GH43_e183	LNT	-0.699258	0.26659	150	105	0.00963539	0.0895344	-0.699258	VD	arabinan
GH10_e83	LNT	-0.709699	0.273131	150	100	0.01032	0.0917825	-0.709699	VD	xylan
GH43_e124	LNT	-0.722696	0.279965	150	99	0.0108187	0.0934565	-0.722696	VD	xylan
GH154_e0	LNT	0.493458	0.192004	150	33	0.011163	0.0941971	0.493458	VD	-
GH2_e42	LNT	-0.710294	0.276928	150	98	0.0113225	0.0941971	-0.710294	VD	xylan
GH78_e30	LNT	-0.822859	0.3195	150	91	0.0109974	0.0941971	-0.822859	VD	alpha-rhamnoside
GH136_e0	LNT	0.231901	0.0908782	150	18	0.0117387	0.0962232	0.231901	VD	-
GH63_e18	LNT	-0.738953	0.29067	150	100	0.0120497	0.0977028	-0.738953	VD	-
GH108_e70	LNT	0.313209	0.124196	150	26	0.0127377	0.100607	0.313209	VD	-
GH28_e7	LNT	-0.904148	0.358298	150	89	0.012684	0.100607	-0.904148	VD	-
GH73_e221	LNT	-0.686961	0.27255	150	101	0.0127864	0.100607	-0.686961	VD	-
GH43_e205	LNT	-0.794792	0.316759	150	94	0.0131872	0.102133	-0.794792	VD	-
GH97_e24	LNT	-0.656385	0.261848	150	109	0.013273	0.102444	-0.656385	VD	-
GH43_e159	LNT	-0.774719	0.3104	150	115	0.0136691	0.104071	-0.774719	VD	xylan
GH15_e39	LNT	-0.711169	0.285629	150	109	0.0138938	0.104972	-0.711169	VD	-
GH28_e34	LNT	-0.711149	0.285724	150	108	0.0139278	0.104972	-0.711149	VD	pectin
GH43_e82	LNT	-0.703207	0.283177	150	97	0.0141417	0.105851	-0.703207	VD	xylan
GH43_e326	LNT	-0.685665	0.281329	150	104	0.0159938	0.109998	-0.685665	VD	xylan; arabinan
GH92_e24	LNT	-1.003	0.41207	150	76	0.0161298	0.109998	-1.003	VD	-
GH28_e30	LNT	-0.68569	0.283035	150	87	0.0166251	0.111238	-0.68569	VD	-
GH25_e47	LNT	-0.538396	0.224187	150	28	0.0175749	0.11429	-0.538396	VD	-
GH94_e5	LNT	0.437629	0.182243	150	29	0.0175841	0.11429	0.437629	VD	beta-glucan
GH65_e15	LNT	0.334215	0.139465	150	34	0.0178133	0.114638	0.334215	VD	exo-polysaccharide; alpha-glucan
GH43_e173	LNT	-0.625358	0.263607	150	109	0.0189718	0.118363	-0.625358	VD	xylan
GH43_e84	LNT	-0.624804	0.264258	150	109	0.019368	0.120167	-0.624804	VD	xylan
GH105_e39	LNT	-0.711864	0.301817	150	116	0.0196604	0.121645	-0.711864	VD	pectin
GH67_e0	LNT	-0.672333	0.285971	150	100	0.0200481	0.122692	-0.672333	VD	xylan
GH170_e10	LNT	0.301404	0.128921	150	29	0.020741	0.123894	0.301404	VD	-
GH28_e117	LNT	-0.610038	0.260726	150	108	0.0206412	0.123894	-0.610038	VD	pectin
GH106_e0	LNT	-0.623106	0.266692	150	109	0.0208195	0.124034	-0.623106	VD	pectin
GH140_e1	LNT	-0.912632	0.392117	150	111	0.0213061	0.124625	-0.912632	VD	pectin
GH2_e151	LNT	-0.711562	0.305385	150	77	0.0211643	0.124625	-0.711562	VD	-
GH31_e94	LNT	-0.617341	0.265729	150	112	0.02154	0.124902	-0.617341	VD	xyloglucan
GH43_e270	LNT	-0.663471	0.285638	150	95	0.0215636	0.124902	-0.663471	VD	-
GH105_e7	LNT	-0.543014	0.234437	150	109	0.0219271	0.125992	-0.543014	VD	pectin
GH136_e46	LNT	-0.730552	0.31542	150	91	0.0219336	0.125992	-0.730552	VD	-
GH105_e22	LNT	-0.817642	0.353646	150	105	0.0221646	0.126518	-0.817642	VD	-
GH2_e106	LNT	-0.69411	0.300768	150	109	0.022406	0.12686	-0.69411	VD	pectin; beta-galactan
GH2_e127	LNT	-0.58707	0.254529	150	115	0.02248	0.12686	-0.58707	VD	beta-galactan
GH2_e41	LNT	-0.60184	0.260868	150	109	0.0224475	0.12686	-0.60184	VD	beta-glucuronan
GH105_e17	LNT	-0.62365	0.272084	150	110	0.0233182	0.12927	-0.62365	VD	pectin
GH28_e133	LNT	-0.610952	0.266202	150	109	0.0231441	0.12927	-0.610952	VD	pectin
GH38_e0	LNT	-0.510025	0.222687	150	78	0.0234252	0.12927	-0.510025	VD	-
GH78_e1	LNT	-0.620596	0.270927	150	110	0.0234064	0.12927	-0.620596	VD	alpha-rhamnoside
GH140_e16	LNT	-0.648391	0.284476	150	90	0.0240922	0.13102	-0.648391	VD	-
GH141_e0	LNT	-0.586337	0.257859	150	106	0.0244218	0.131538	-0.586337	VD	-
GH43_e191	LNT	-0.593841	0.260851	150	109	0.0242569	0.131538	-0.593841	VD	xylan
GH115_e4	LNT	-0.74664	0.330458	150	109	0.0253285	0.131685	-0.74664	VD	arabinogalactan protein
GH18_e347	LNT	0.331064	0.146036	150	33	0.0248489	0.131685	0.331064	VD	chitin
GH29_e10	LNT	-0.649903	0.28672	150	89	0.0248687	0.131685	-0.649903	VD	-
GH30_e11	LNT	-0.642152	0.284164	150	70	0.0253036	0.131685	-0.642152	VD	-
GH31_e31	LNT	0.259592	0.114803	150	149	0.0252155	0.131685	0.259592	VD	xyloglucan
GH33_e4	LNT	-0.834264	0.368812	150	97	0.0251621	0.131685	-0.834264	VD	-
GH42_e27	LNT	-0.619657	0.272983	150	109	0.0246648	0.131685	-0.619657	VD	-
GH43_e0	LNT	-0.578304	0.256938	150	128	0.025885	0.133344	-0.578304	VD	xylan
GH20_e52	LNT	0.348734	0.155429	150	19	0.0263476	0.133967	0.348734	VD	host glycan
GH31_e16	LNT	-0.66258	0.295858	150	106	0.0266229	0.133967	-0.66258	VD	starch
GH28_e139	LNT	-0.57944	0.259489	150	109	0.0270594	0.134757	-0.57944	VD	pectin
GH28_e80	LNT	-0.692542	0.309805	150	106	0.0268977	0.134757	-0.692542	VD	-
GH106_e44	LNT	-0.58343	0.261659	150	108	0.0272813	0.135126	-0.58343	VD	pectin
GH28_e111	LNT	-0.733873	0.329057	150	91	0.0272474	0.135126	-0.733873	VD	-
GH117_e0	LNT	-0.59525	0.267347	150	68	0.0275013	0.135473	-0.59525	VD	-
GH92_e23	LNT	-0.566468	0.254457	150	87	0.0275236	0.135473	-0.566468	VD	-
GH28_e10	LNT	-0.613267	0.276069	150	109	0.0278507	0.135689	-0.613267	VD	pectin
GH51_e19	LNT	-0.546976	0.246137	150	138	0.0277941	0.135689	-0.546976	VD	arabinan
GH105_e28	LNT	-0.792345	0.357263	150	95	0.0281012	0.135704	-0.792345	VD	-
GH43_e105	LNT	0.812407	0.366423	150	107	0.0281496	0.135704	0.812407	VD	xylan
GH28_e44	LNT	-0.745641	0.337474	150	79	0.0286885	0.136513	-0.745641	VD	-
GH28_e57	LNT	-0.572066	0.259498	150	102	0.0290432	0.137909	-0.572066	VD	-
GH97_e18	LNT	-0.592167	0.269104	150	114	0.0293308	0.138107	-0.592167	VD	alpha-glucan
GH154_e2	LNT	-0.683885	0.313016	150	115	0.0304858	0.140149	-0.683885	VD	-
GH27_e14	LNT	-0.585564	0.26747	150	54	0.0301547	0.140149	-0.585564	VD	alpha-galactan; raffinose
GH78_e43	LNT	-0.529382	0.24249	150	108	0.0306145	0.140271	-0.529382	VD	alpha-rhamnoside
GH142_e0	LNT	-0.575265	0.264137	150	108	0.0310075	0.141017	-0.575265	VD	pectin
GH141_e22	LNT	-0.583072	0.269852	150	108	0.0323377	0.145753	-0.583072	VD	pectin
GH3_e88	LNT	-0.508807	0.236057	150	74	0.0327551	0.145753	-0.508807	VD	xylan; arabinan; beta-glucan
GH33_e82	LNT	-0.877794	0.407055	150	110	0.0326749	0.145753	-0.877794	VD	pectin
GH73_e177	LNT	0.312142	0.144719	150	36	0.0326403	0.145753	0.312142	VD	-
GH78_e0	LNT	0.61128	0.283439	150	118	0.0326584	0.145753	0.61128	VD	alpha-rhamnoside
GH139_e2	LNT	-0.648119	0.301018	150	72	0.0329431	0.146226	-0.648119	VD	-
GH13_e83	LNT	0.276667	0.129021	150	25	0.0336481	0.147317	0.276667	VD	sucrose
GH143_e0	LNT	-0.566301	0.264027	150	108	0.0336074	0.147317	-0.566301	VD	pectin
GH88_e17	LNT	0.491282	0.229094	150	59	0.0336403	0.147317	0.491282	VD	-
GH105_e2	LNT	-0.599504	0.280261	150	108	0.0340797	0.148627	-0.599504	VD	pectin
GH36_e42	LSTb	0.476467	0.13294	150	17	0.000459	0.0231831	0.476467	VD	-
GH105_e48	LSTb	0.552569	0.166507	150	20	0.0011406	0.041319	0.552569	VD	-
GH43_e72	LSTb	0.416483	0.13715	150	17	0.00283053	0.0629443	0.416483	VD	-
GH112_e1	LSTb	0.365782	0.1224	150	18	0.00328768	0.0696616	0.365782	VD	human milk polysaccharide
GH159_e6	LSTb	0.47441	0.162385	150	37	0.00403376	0.076133	0.47441	VD	-
GH42_e24	LSTb	0.352655	0.121616	150	19	0.00430817	0.0775759	0.352655	VD	-
GH115_e2	LSTb	0.651688	0.226809	150	46	0.00466442	0.0812115	0.651688	VD	-
GH105_e15	LSTb	0.404919	0.147065	150	20	0.00664351	0.0991767	0.404919	VD	-
GH63_e4	LSTb	0.881585	0.319858	150	61	0.00658904	0.0991767	0.881585	VD	-
GH28_e21	LSTb	0.477517	0.179064	150	18	0.00851708	0.105106	0.477517	VD	-
GH23_e843	LSTb	0.500298	0.188943	150	29	0.0089839	0.106659	0.500298	VD	-
GH9_e3	LSTb	0.45952	0.17502	150	17	0.00956655	0.10901	0.45952	VD	-
GH88_e10	LSTb	0.576315	0.23142	150	22	0.013875	0.130938	0.576315	VD	-
GH3_e229	LSTc	1.09723	0.283895	150	112	0.000166	0.0106698	1.09723	VD	-
GH32_e129	LSTc	-0.716682	0.246288	150	60	0.00417758	0.0652736	-0.716682	VD	fructan
GH23_e21	LSTc	0.762655	0.262767	150	125	0.0042736	0.0661966	0.762655	VD	-
GH36_e57	LSTc	0.724554	0.255679	150	55	0.00524618	0.0707416	0.724554	VD	-
GH51_e3	LSTc	-0.918763	0.331691	150	65	0.00633047	0.0776953	-0.918763	VD	-
GH76_e19	LSTc	-0.737142	0.266337	150	79	0.00637188	0.0777785	-0.737142	VD	-
GH3_e10	LSTc	-0.65718	0.239501	150	108	0.00682676	0.0797762	-0.65718	VD	beta-glucan
GH29_e53	LSTc	-0.719204	0.263395	150	97	0.00709727	0.081746	-0.719204	VD	host glycan
GH43_e180	LSTc	-0.807017	0.296333	150	82	0.00724533	0.0817739	-0.807017	VD	-
GH116_e6	LSTc	-0.63232	0.236969	150	65	0.00847811	0.0876779	-0.63232	VD	-
GH43_e269	LSTc	-0.835791	0.31547	150	99	0.00894661	0.0912034	-0.835791	VD	-
GH8_e0	LSTc	-0.549162	0.210267	150	140	0.00994314	0.0954372	-0.549162	VD	cellulose; beta-glucan
GH31_e23	LSTc	-0.890129	0.342554	150	76	0.0103164	0.0973557	-0.890129	VD	starch
GH76_e13	LSTc	-0.923625	0.357108	150	85	0.0106692	0.0994314	-0.923625	VD	-
GH154_e20	LSTc	-0.609174	0.237369	150	77	0.0112771	0.0999721	-0.609174	VD	arabinogalactan protein
GH16_e36	LSTc	-0.662211	0.258279	150	84	0.0113526	0.0999721	-0.662211	VD	-
GH20_e114	LSTc	0.876651	0.342023	150	78	0.0113778	0.0999721	0.876651	VD	host glycan
GH25_e239	LSTc	0.313853	0.122114	150	27	0.0111596	0.0999721	0.313853	VD	-
GH38_e6	LSTc	0.402343	0.156478	150	19	0.0111262	0.0999721	0.402343	VD	-
GH76_e22	LSTc	0.215896	0.0842493	150	16	0.0113949	0.0999721	0.215896	VD	-
GH92_e30	LSTc	-0.718646	0.278504	150	101	0.0108487	0.0999721	-0.718646	VD	host glycan
GH24_e50	LSTc	-0.58273	0.23071	150	30	0.0126027	0.107218	-0.58273	VD	-
GH1_e61	LSTc	0.222956	0.0884491	150	20	0.0127783	0.107481	0.222956	VD	-
GH154_e14	LSTc	0.306764	0.121761	150	22	0.012825	0.107481	0.306764	VD	-
GH36_e0	LSTc	0.566465	0.225704	150	144	0.0131646	0.109888	0.566465	VD	alpha-galactan
GH76_e12	LSTc	0.335177	0.13404	150	52	0.0134966	0.111446	0.335177	VD	-
GH4_e0	LSTc	-0.62549	0.251266	150	122	0.0139119	0.112494	-0.62549	VD	raffinose
GH43_e327	LSTc	-0.787407	0.316262	150	71	0.0138977	0.112494	-0.787407	VD	xylan
GH97_e33	LSTc	-0.666386	0.268079	150	58	0.0140465	0.112902	-0.666386	VD	-
GH3_e106	LSTc	0.411509	0.166669	150	30	0.0146937	0.11499	0.411509	VD	-
GH172_e18	LSTc	0.314813	0.128372	150	22	0.0153635	0.117191	0.314813	VD	-
GH18_e214	LSTc	-0.710229	0.290329	150	58	0.0156137	0.117191	-0.710229	VD	-
GH78_e80	LSTc	-0.791755	0.324455	150	120	0.015866	0.117997	-0.791755	VD	alpha-rhamnoside
GH105_e29	LSTc	-0.691172	0.284288	150	99	0.0162503	0.119275	-0.691172	VD	-
GH35_e15	LSTc	-0.645582	0.266229	150	63	0.016525	0.120114	-0.645582	VD	pectin
GH66_e1	LSTc	-0.676609	0.279443	150	95	0.0166846	0.120494	-0.676609	VD	alpha-glucan
GH76_e36	LSTc	-0.843506	0.349409	150	65	0.0170042	0.121243	-0.843506	VD	alpha-mannan
GH43_e42	LSTc	-0.707231	0.293777	150	64	0.0173077	0.122139	-0.707231	VD	-
GH30_e41	LSTc	-0.595711	0.248457	150	102	0.0177561	0.124238	-0.595711	VD	beta-glucan
GH31_e40	LSTc	-0.643162	0.26883	150	94	0.0179997	0.125551	-0.643162	VD	-
GH18_e39	LSTc	-0.597173	0.250512	150	81	0.0184113	0.127629	-0.597173	VD	-
GH18_e33	LSTc	-0.731083	0.308456	150	59	0.0190796	0.129857	-0.731083	VD	-
GH92_e11	LSTc	-0.580915	0.2457	150	62	0.0193701	0.13104	-0.580915	VD	-
GH20_e53	LSTc	0.390514	0.166699	150	18	0.0204896	0.134108	0.390514	VD	-
GH29_e54	LSTc	0.201403	0.0863652	150	17	0.0210587	0.135179	0.201403	VD	-
GH20_e52	LSTc	0.358697	0.154628	150	19	0.0217312	0.136864	0.358697	VD	host glycan
GH2_e16	LSTc	-0.430629	0.187344	150	65	0.0229376	0.140759	-0.430629	VD	beta-galactan
GH154_e0	LSTc	0.440036	0.192082	150	33	0.0233918	0.141361	0.440036	VD	-
GH3_e6	LSTc	-1.01361	0.441894	150	98	0.0232194	0.141361	-1.01361	VD	-
GH78_e29	LSTc	-0.665557	0.29057	150	91	0.0234133	0.141361	-0.665557	VD	-
GH116_e7	LSTc	0.243271	0.106588	150	17	0.0239033	0.142403	0.243271	VD	-
GH18_e46	LSTc	-0.758904	0.333071	150	66	0.0241373	0.142403	-0.758904	VD	-
GH23_e631	LSTc	0.24773	0.109065	150	23	0.024575	0.142403	0.24773	VD	-
GH42_e15	LSTc	-0.36407	0.160206	150	53	0.0245057	0.142403	-0.36407	VD	-
GH43_e261	LSTc	0.633228	0.277272	150	124	0.0238169	0.142403	0.633228	VD	xylan
GH43_e300	LSTc	-0.603524	0.264656	150	91	0.0240214	0.142403	-0.603524	VD	-
GH53_e4	LSTc	-0.504685	0.222359	150	30	0.024681	0.142403	-0.504685	VD	-
GH43_e22	LSTc	-0.679311	0.301811	150	66	0.025883	0.145333	-0.679311	VD	xylan
GH23_e49	LSTc	-0.634736	0.282795	150	37	0.0262931	0.146901	-0.634736	VD	-
GH29_e74	LSTc	-0.635833	0.284063	150	61	0.0267011	0.148076	-0.635833	VD	-
GH3_e229	total fuc	0.845599	0.288569	150	112	0.00392727	0.0773742	0.845599	VD	-
GH116_e6	total fuc	-0.682354	0.235108	150	65	0.00427494	0.0786096	-0.682354	VD	-
GH16_e21	total fuc	0.836692	0.308859	150	46	0.00755069	0.101913	0.836692	VD	carrageenan
GH73_e12	total fuc	-0.248323	0.0942735	150	16	0.00933988	0.109287	-0.248323	VD	-
GH120_e3	total fuc	0.729716	0.288018	150	113	0.0123385	0.123165	0.729716	VD	-
GH33_e137	total fuc	-0.437278	0.172532	150	38	0.0123083	0.123165	-0.437278	VD	-
GH109_e3	total fuc	-0.318936	0.129302	150	30	0.0147893	0.135027	-0.318936	VD	-
GH2_e64	total fuc	-0.621262	0.25374	150	77	0.0155253	0.135139	-0.621262	VD	beta-galactan
GH24_e13	total fuc	-0.560908	0.227931	150	26	0.0150179	0.135139	-0.560908	VD	-
GH32_e82	total fuc	-0.189416	0.0771357	150	18	0.0152299	0.135139	-0.189416	VD	fructan
GH38_e41	total fuc	0.371605	0.151209	150	22	0.0151513	0.135139	0.371605	VD	-
GH2_e16	total fuc	-0.45358	0.186262	150	65	0.0160821	0.13734	-0.45358	VD	beta-galactan
GH76_e23	total fuc	-0.249964	0.103667	150	19	0.0171338	0.140428	-0.249964	VD	-
GH3_e229	total HMOs	0.944695	0.287455	150	112	0.0012691	0.0440581	0.944695	VD	-
GH116_e6	total HMOs	-0.76488	0.234176	150	65	0.00135624	0.044969	-0.76488	VD	-
GH16_e21	total HMOs	0.930649	0.308069	150	46	0.00297306	0.0661138	0.930649	VD	carrageenan
GH154_e14	total HMOs	0.326425	0.121352	150	22	0.00797439	0.0990687	0.326425	VD	-
GH33_e137	total HMOs	-0.463955	0.172636	150	38	0.00802947	0.0990687	-0.463955	VD	-
GH38_e41	total HMOs	0.40584	0.151115	150	22	0.00807194	0.0990687	0.40584	VD	-
GH108_e70	total HMOs	0.317251	0.123542	150	26	0.0112276	0.112576	0.317251	VD	-
GH43_e74	total HMOs	-0.666292	0.260946	150	89	0.0116874	0.114628	-0.666292	VD	-
GH25_e239	total HMOs	0.310992	0.122103	150	27	0.0118949	0.115653	0.310992	VD	-
GH78_e62	total HMOs	-0.791992	0.31285	150	52	0.0124075	0.116577	-0.791992	VD	-
GH136_e0	total HMOs	0.228454	0.0905109	150	18	0.0126633	0.117045	0.228454	VD	-
GH120_e3	total HMOs	0.724241	0.289074	150	113	0.013322	0.119202	0.724241	VD	-
GH2_e145	total HMOs	-0.632251	0.252544	150	94	0.0133891	0.119202	-0.632251	VD	beta-galactan; pectin
GH25_e146	total HMOs	-0.443652	0.17721	150	32	0.0133886	0.119202	-0.443652	VD	-
GH2_e16	total HMOs	-0.459452	0.186785	150	65	0.0150613	0.126222	-0.459452	VD	beta-galactan
GH42_e15	total HMOs	-0.393175	0.159658	150	53	0.0149483	0.126222	-0.393175	VD	-
GH172_e20	total HMOs	-0.634718	0.267341	150	97	0.0188795	0.141377	-0.634718	VD	-
GH2_e64	total HMOs	-0.605532	0.254844	150	77	0.0187859	0.141377	-0.605532	VD	beta-galactan
GH32_e31	total HMOs	-0.382971	0.160812	150	37	0.0185237	0.141377	-0.382971	VD	-
GH32_e82	total HMOs	-0.183971	0.0774821	150	18	0.0188706	0.141377	-0.183971	VD	fructan
GH172_e3	total HMOs	-0.288046	0.122631	150	37	0.0201606	0.147494	-0.288046	VD	-
GH78_e14	total neu	-1.02994	0.28597	150	104	0.000432	0.0206419	-1.02994	VD	-
GH106_e10	total neu	-0.93106	0.273466	150	83	0.000854	0.0294962	-0.93106	VD	-
GH31_e67	total neu	-0.90768	0.278966	150	90	0.00141329	0.0361837	-0.90768	VD	-
GH29_e82	total neu	-0.878187	0.288117	150	105	0.00273213	0.0495971	-0.878187	VD	-
GH36_e23	total neu	-0.981672	0.320229	150	98	0.00258628	0.0495971	-0.981672	VD	-
GH88_e24	total neu	-0.911222	0.298268	150	110	0.00267276	0.0495971	-0.911222	VD	-
GH43_e283	total neu	-0.860199	0.284455	150	76	0.00294445	0.0514006	-0.860199	VD	-
GH18_e118	total neu	-0.953969	0.317804	150	101	0.00315499	0.051642	-0.953969	VD	-
GH43_e183	total neu	-0.795775	0.26498	150	105	0.00314138	0.051642	-0.795775	VD	arabinan
GH23_e235	total neu	-0.690828	0.234248	150	59	0.00370859	0.0573004	-0.690828	VD	-
GH13_e47	total neu	-1.06219	0.361249	150	95	0.00380966	0.057607	-1.06219	VD	sucrose; starch
GH28_e34	total neu	-0.829815	0.283793	150	108	0.00400314	0.0581405	-0.829815	VD	pectin
GH43_e53	total neu	-0.802428	0.274981	150	100	0.00407529	0.058345	-0.802428	VD	xylan
GH24_e69	total neu	-0.837994	0.288683	150	90	0.00426836	0.0602939	-0.837994	VD	-
GH92_e14	total neu	-0.816425	0.283451	150	89	0.00456739	0.0610616	-0.816425	VD	-
GH95_e15	total neu	-0.910653	0.315754	150	99	0.00451619	0.0610616	-0.910653	VD	-
GH10_e83	total neu	-0.778496	0.272096	150	100	0.00483746	0.0616695	-0.778496	VD	xylan
GH2_e42	total neu	-0.789613	0.275709	150	98	0.00479683	0.0616695	-0.789613	VD	xylan
GH43_e124	total neu	-0.797334	0.278832	150	99	0.00485997	0.0616695	-0.797334	VD	xylan
GH63_e18	total neu	-0.828242	0.289286	150	100	0.00480942	0.0616695	-0.828242	VD	-
GH28_e7	total neu	-1.01562	0.356578	150	89	0.00502667	0.0623751	-1.01562	VD	-
GH95_e1	total neu	-0.603056	0.214151	150	145	0.00552999	0.0644336	-0.603056	VD	pectin; xylan; xyloglucan; host glycan
GH43_e205	total neu	-0.883266	0.315442	150	94	0.0057957	0.066249	-0.883266	VD	-
GH43_e82	total neu	-0.78626	0.281938	150	97	0.00599152	0.0663924	-0.78626	VD	xylan
GH43_e326	total neu	-0.779531	0.27991	150	104	0.00605907	0.0667091	-0.779531	VD	xylan; arabinan
GH43_e173	total neu	-0.72587	0.262082	150	109	0.00633606	0.0687478	-0.72587	VD	xylan
GH43_e84	total neu	-0.723322	0.262777	150	109	0.0066577	0.069101	-0.723322	VD	xylan
GH30_e11	total neu	-0.772943	0.28219	150	70	0.00692365	0.0697156	-0.772943	VD	-
GH106_e0	total neu	-0.719919	0.265264	150	109	0.0074432	0.0702468	-0.719919	VD	pectin
GH15_e39	total neu	-0.77211	0.284803	150	109	0.00750633	0.0702468	-0.77211	VD	-
GH154_e14	total neu	0.33124	0.121947	150	22	0.00739468	0.0702468	0.33124	VD	-
GH105_e7	total neu	-0.630986	0.233141	150	109	0.00760551	0.0703397	-0.630986	VD	pectin
GH141_e0	total neu	-0.692576	0.256287	150	106	0.00769572	0.0708385	-0.692576	VD	-
GH105_e17	total neu	-0.730377	0.270511	150	110	0.00774769	0.0710258	-0.730377	VD	pectin
GH105_e22	total neu	-0.935073	0.351973	150	105	0.0087638	0.0715506	-0.935073	VD	-
GH140_e1	total neu	-1.04004	0.390299	150	111	0.00856616	0.0715506	-1.04004	VD	pectin
GH2_e41	total neu	-0.693565	0.259544	150	109	0.00838534	0.0715506	-0.693565	VD	beta-glucuronan
GH28_e117	total neu	-0.696191	0.259484	150	108	0.00813302	0.0715506	-0.696191	VD	pectin
GH28_e30	total neu	-0.756432	0.282056	150	87	0.00815938	0.0715506	-0.756432	VD	-
GH28_e80	total neu	-0.823928	0.307883	150	106	0.0082937	0.0715506	-0.823928	VD	-
GH29_e10	total neu	-0.756585	0.285186	150	89	0.00885622	0.0715506	-0.756585	VD	-
GH31_e16	total neu	-0.784556	0.294082	150	106	0.00849132	0.0715506	-0.784556	VD	starch
GH31_e94	total neu	-0.702865	0.264514	150	112	0.00875063	0.0715506	-0.702865	VD	xyloglucan
GH42_e27	total neu	-0.727641	0.271404	150	109	0.00817862	0.0715506	-0.727641	VD	-
GH43_e191	total neu	-0.689882	0.259468	150	109	0.00871018	0.0715506	-0.689882	VD	xylan
GH43_e270	total neu	-0.75937	0.284261	150	95	0.00840566	0.0715506	-0.75937	VD	-
GH67_e0	total neu	-0.765307	0.284629	150	100	0.0079996	0.0715506	-0.765307	VD	xylan
GH73_e221	total neu	-0.722951	0.272156	150	101	0.00877081	0.0715506	-0.722951	VD	-
GH28_e10	total neu	-0.727363	0.27442	150	109	0.00891663	0.0717805	-0.727363	VD	pectin
GH28_e139	total neu	-0.682867	0.258	150	109	0.00901194	0.0718739	-0.682867	VD	pectin
GH31_e31	total neu	0.302078	0.114195	150	149	0.00905008	0.0718739	0.302078	VD	xyloglucan
GH140_e16	total neu	-0.745882	0.283097	150	90	0.00932279	0.0724532	-0.745882	VD	-
GH2_e106	total neu	-0.789811	0.299422	150	109	0.00924304	0.0724532	-0.789811	VD	pectin; beta-galactan
GH28_e133	total neu	-0.698278	0.264971	150	109	0.00930781	0.0724532	-0.698278	VD	pectin
GH2_e151	total neu	-0.799789	0.304165	150	77	0.00946185	0.0732804	-0.799789	VD	-
GH106_e44	total neu	-0.681769	0.260267	150	108	0.00972948	0.0745816	-0.681769	VD	pectin
GH78_e1	total neu	-0.706018	0.269739	150	110	0.00978653	0.0746138	-0.706018	VD	alpha-rhamnoside
GH43_e0	total neu	-0.668348	0.255674	150	128	0.00987848	0.0747827	-0.668348	VD	xylan
GH142_e0	total neu	-0.68282	0.262621	150	108	0.010273	0.0765517	-0.68282	VD	pectin
GH126_e2	total neu	0.302164	0.117194	150	31	0.0109108	0.0791047	0.302164	VD	-
GH141_e22	total neu	-0.689942	0.268369	150	108	0.0111374	0.0793548	-0.689942	VD	pectin
GH28_e111	total neu	-0.841278	0.327593	150	91	0.0112243	0.0793548	-0.841278	VD	-
GH115_e4	total neu	-0.844005	0.329151	150	109	0.0113447	0.0795666	-0.844005	VD	arabinogalactan protein
GH136_e46	total neu	-0.806023	0.314444	150	91	0.0113717	0.0795666	-0.806023	VD	-
GH143_e0	total neu	-0.673451	0.262542	150	108	0.0113156	0.0795666	-0.673451	VD	pectin
GH105_e2	total neu	-0.71327	0.278688	150	108	0.0114957	0.0801844	-0.71327	VD	pectin
GH3_e151	total neu	-0.680601	0.266119	150	59	0.0115553	0.0803506	-0.680601	VD	xylan
GH32_e73	total neu	0.261093	0.102224	150	18	0.0116634	0.0806031	0.261093	VD	-
GH78_e43	total neu	-0.616559	0.241297	150	108	0.0116294	0.0806031	-0.616559	VD	alpha-rhamnoside
GH97_e24	total neu	-0.667555	0.261886	150	109	0.0118277	0.0812387	-0.667555	VD	-
GH43_e159	total neu	-0.790219	0.310408	150	115	0.0119345	0.0817223	-0.790219	VD	xylan
GH13_e117	total neu	0.691944	0.272771	150	94	0.012233	0.0817719	0.691944	VD	sucrose
GH137_e0	total neu	-0.669585	0.264994	150	108	0.0125691	0.0819208	-0.669585	VD	pectin
GH154_e0	total neu	0.486764	0.192289	150	33	0.0124117	0.0819208	0.486764	VD	-
GH2_e99	total neu	-0.667134	0.263605	150	108	0.012432	0.0819208	-0.667134	VD	beta-glucuronan
GH25_e47	total neu	-0.565821	0.223924	150	28	0.0125673	0.0819208	-0.565821	VD	-
GH33_e4	total neu	-0.929105	0.367591	150	97	0.0125431	0.0819208	-0.929105	VD	-
GH78_e30	total neu	-0.808055	0.320039	150	91	0.0126354	0.0819208	-0.808055	VD	alpha-rhamnoside
GH27_e14	total neu	-0.671949	0.26632	150	54	0.0126964	0.081943	-0.671949	VD	alpha-galactan; raffinose
GH138_e1	total neu	-0.64872	0.258009	150	108	0.0130026	0.0827305	-0.64872	VD	-
GH33_e82	total neu	-1.0155	0.405227	150	110	0.0133002	0.0833324	-1.0155	VD	pectin
GH43_e194	total neu	-0.745885	0.298045	150	100	0.0134231	0.0834555	-0.745885	VD	xylan
GH105_e28	total neu	-0.887053	0.356059	150	95	0.0138386	0.085155	-0.887053	VD	-
GH43_e105	total neu	0.904725	0.36527	150	107	0.0143875	0.0873739	0.904725	VD	xylan
GH92_e23	total neu	-0.626679	0.253718	150	87	0.0146559	0.0887253	-0.626679	VD	-
GH13_e89	total neu	-0.812262	0.330153	150	114	0.0150423	0.0903346	-0.812262	VD	sucrose
GH117_e0	total neu	-0.653322	0.266657	150	68	0.0154582	0.0911262	-0.653322	VD	-
GH105_e39	total neu	-0.73661	0.301678	150	116	0.015805	0.0924429	-0.73661	VD	pectin
GH43_e186	total neu	-0.682748	0.280665	150	98	0.0161915	0.0934862	-0.682748	VD	-
GH2_e98	total neu	-0.764642	0.315348	150	101	0.0165321	0.0944811	-0.764642	VD	-
GH42_e34	total neu	-0.190044	0.0788751	150	18	0.0172143	0.0963642	-0.190044	VD	arabinogalactan protein
GH43_e259	total neu	-0.705744	0.293802	150	88	0.0175491	0.0968434	-0.705744	VD	xylan
GH139_e0	total neu	-0.613537	0.255716	150	108	0.0176798	0.0970876	-0.613537	VD	pectin
GH20_e52	total neu	0.368836	0.15525	150	19	0.0188019	0.100307	0.368836	VD	host glycan
GH92_e20	total neu	-0.657365	0.277292	150	101	0.0190534	0.100929	-0.657365	VD	host glycan
GH28_e57	total neu	-0.60594	0.259202	150	102	0.0207505	0.107386	-0.60594	VD	-
GH43_e59	total neu	-0.654636	0.280555	150	72	0.0209848	0.108341	-0.654636	VD	xylan
GH97_e18	total neu	-0.625292	0.268829	150	114	0.0213863	0.108994	-0.625292	VD	alpha-glucan
GH3_e88	total neu	-0.547222	0.235678	150	74	0.0216111	0.109568	-0.547222	VD	xylan; arabinan; beta-glucan
GH136_e0	total neu	0.211732	0.0912924	150	18	0.0217577	0.109687	0.211732	VD	-
GH2_e127	total neu	-0.587078	0.254751	150	115	0.0225942	0.111043	-0.587078	VD	beta-galactan
GH127_e2	total neu	-0.620202	0.271929	150	80	0.0240004	0.116425	-0.620202	VD	-
GH108_e70	total neu	0.283468	0.12479	150	26	0.0245643	0.11698	0.283468	VD	-
GH78_e62	total neu	-0.718151	0.315806	150	52	0.0244123	0.11698	-0.718151	VD	-
GH28_e12	total neu	-0.805114	0.35645	150	92	0.0253735	0.117755	-0.805114	VD	-
GH38_e0	total neu	-0.504388	0.22297	150	78	0.025155	0.117755	-0.504388	VD	-
GH92_e24	total neu	-0.926793	0.413644	150	76	0.026554	0.12122	-0.926793	VD	-
GH28_e44	total neu	-0.755599	0.337618	150	79	0.0267226	0.121742	-0.755599	VD	-
GH43_e238	total neu	-0.63561	0.284294	150	92	0.0268747	0.122187	-0.63561	VD	-
GH65_e15	total neu	0.312685	0.139926	150	34	0.0269489	0.122277	0.312685	VD	exo-polysaccharide; alpha-glucan
GH139_e2	total neu	-0.669132	0.300968	150	72	0.0277238	0.123793	-0.669132	VD	-
GH25_e264	total neu	-0.309835	0.139566	150	17	0.0279498	0.124308	-0.309835	VD	-
GH16_e21	total neu	0.696058	0.313987	150	46	0.0281699	0.124928	0.696058	VD	carrageenan
GH78_e2	total neu	-0.532803	0.240812	150	115	0.0284726	0.125637	-0.532803	VD	alpha-rhamnoside
GH105_e41	total neu	-0.76683	0.348388	150	112	0.0292898	0.126104	-0.76683	VD	pectin
GH154_e2	total neu	-0.690681	0.313187	150	115	0.0289843	0.126104	-0.690681	VD	-
GH43_e21	total neu	-0.602506	0.273879	150	82	0.0293756	0.126104	-0.602506	VD	-
GH53_e22	total neu	-0.58167	0.263529	150	112	0.0288479	0.126104	-0.58167	VD	arabinogalactan protein
GH97_e21	total neu	-0.74063	0.336156	150	79	0.0291349	0.126104	-0.74063	VD	-
GH3_e71	total neu	-0.323341	0.14711	150	31	0.0295163	0.126273	-0.323341	VD	-
GH28_e64	total neu	-0.790543	0.360507	150	112	0.0298892	0.127316	-0.790543	VD	pectin
GH20_e46	total neu	-0.657471	0.304218	150	67	0.0323002	0.132107	-0.657471	VD	-
GH30_e59	total neu	-0.280124	0.129654	150	22	0.0323503	0.132107	-0.280124	VD	-
GH76_e20	total neu	-0.61709	0.286933	150	63	0.0331395	0.133623	-0.61709	VD	-
GH165_e0	total neu	-0.746948	0.347977	150	81	0.0334707	0.134482	-0.746948	VD	-
GH51_e19	total neu	-0.52818	0.24663	150	138	0.0338751	0.1349	-0.52818	VD	arabinan
GH30_e42	total neu	-0.576721	0.269489	150	106	0.0340009	0.135161	-0.576721	VD	beta-fucosides
GH2_e104	total neu	-0.472747	0.221658	150	140	0.0346047	0.136355	-0.472747	VD	beta-galactan; beta-glucuronan
GH97_e16	total neu	-0.54441	0.255836	150	72	0.0350082	0.136392	-0.54441	VD	alpha-glucan
GH18_e313	total neu	-0.254851	0.12101	150	28	0.0369013	0.141193	-0.254851	VD	-
GH97_e1	total neu	-0.599625	0.287679	150	119	0.038858	0.146681	-0.599625	VD	alpha-glucan
GH23_e631	total sia	0.381783	0.105624	150	23	0.000413	0.0215486	0.381783	VD	-
GH76_e22	total sia	0.265408	0.0826836	150	16	0.00163053	0.046951	0.265408	VD	-
GH42_e15	total sia	-0.488202	0.156814	150	53	0.00222437	0.0534111	-0.488202	VD	-
GH29_e54	total sia	0.256487	0.0847574	150	17	0.00292526	0.0631743	0.256487	VD	-
GH1_e61	total sia	0.254345	0.0872471	150	20	0.00411121	0.0753852	0.254345	VD	-
GH24_e50	total sia	-0.652135	0.227817	150	30	0.00481681	0.0801491	-0.652135	VD	-
GH3_e229	total sia	0.825965	0.288022	150	112	0.00474299	0.0801491	0.825965	VD	-
GH116_e7	total sia	0.285194	0.105132	150	17	0.00746994	0.0942555	0.285194	VD	-
GH172_e18	total sia	0.348627	0.126875	150	22	0.00675098	0.0942555	0.348627	VD	-
GH116_e6	total sia	-0.636195	0.235229	150	65	0.00764664	0.0942616	-0.636195	VD	-
GH154_e0	total sia	0.500745	0.189724	150	33	0.00920278	0.100405	0.500745	VD	-
GH35_e7	total sia	0.534465	0.203421	150	42	0.00951693	0.102273	0.534465	VD	-
GH9_e26	total sia	-0.434422	0.165466	150	48	0.00956873	0.10234	-0.434422	VD	cellulose; beta-glucan
GH2_e16	total sia	-0.482109	0.18518	150	65	0.010175	0.106293	-0.482109	VD	beta-galactan
GH106_e48	total sia	-0.360836	0.140523	150	16	0.0112323	0.109911	-0.360836	VD	pectin
GH172_e6	total sia	-0.579855	0.225511	150	54	0.0111245	0.109911	-0.579855	VD	-
GH2_e113	total sia	-0.436842	0.169814	150	43	0.0110885	0.109911	-0.436842	VD	-
GH13_e188	total sia	-0.51641	0.202122	150	58	0.011637	0.11122	-0.51641	VD	sucrose
GH5_e11	total sia	-0.405097	0.161646	150	49	0.0132971	0.120283	-0.405097	VD	-
GH32_e31	total sia	-0.390212	0.15965	150	37	0.0157021	0.128244	-0.390212	VD	-
GH78_e62	total sia	-0.759445	0.311364	150	52	0.0159155	0.128647	-0.759445	VD	-
GH120_e6	total sia	0.267639	0.110583	150	21	0.0167292	0.13277	0.267639	VD	-
GH76_e36	total sia	-0.825617	0.347262	150	65	0.0187167	0.139411	-0.825617	VD	alpha-mannan
GH43_e180	total sia	-0.698757	0.29612	150	82	0.0196037	0.141685	-0.698757	VD	-
