# Supplementary material for: Human milk oligosaccharide composition is affected by season and parity and associates with infant gut microbiota in a birth mode dependent manner in a Finnish birth cohort
Source: eBioMedicine. 2024 Jun 4;104:105182. doi: 10.1016/j.ebiom.2024.105182 (PMC11215963; doi:10.1016/j.ebiom.2024.105182)
Supplement: Supplemental File 3 [file mmc3.xlsx]

## Sheet: Sheet1
ENA_project	ENA_BioSample	ENA_Alias	Individual_ID	Age_in_month
PRJEB70237	ERS17232651	I1018_MGI_6m	I1018	6
PRJEB70237	ERS17575324	I1018_MGI_12m	I1018	12
PRJEB70237	ERS17119806	I102_MGI_3m	I102	3
PRJEB70237	ERS17299310	I102_MGI_6m	I102	6
PRJEB70237	ERS17610121	I102_MGI_12m	I102	12
PRJEB70237	ERS17119729	I1045_MGI_3m	I1045	3
PRJEB70237	ERS17232551	I1045_MGI_6m	I1045	6
PRJEB70237	ERS17575225	I1045_MGI_12m	I1045	12
PRJEB70237	ERS17206817	I1057_MGI_6m	I1057	6
PRJEB70237	ERS17575226	I1057_MGI_12m	I1057	12
PRJEB70237	ERS17119812	I106_MGI_3m	I106	3
PRJEB70237	ERS17299315	I106_MGI_6m	I106	6
PRJEB70237	ERS17610132	I106_MGI_12m	I106	12
PRJEB70237	ERS17119730	I1067_MGI_3m	I1067	3
PRJEB70237	ERS17232553	I1067_MGI_6m	I1067	6
PRJEB70237	ERS17660710	I1067_MGI_12m	I1067	12
PRJEB70237	ERS17206875	I108_MGI_6m	I108	6
PRJEB70237	ERS17487152	I108_MGI_12m	I108	12
PRJEB70237	ERS17176963	I109_MGI_3m	I109	3
PRJEB70237	ERS17299320	I109_MGI_6m	I109	6
PRJEB70237	ERS17610141	I109_MGI_12m	I109	12
PRJEB70237	ERS17119815	I110_MGI_3m	I110	3
PRJEB70237	ERS17299322	I110_MGI_6m	I110	6
PRJEB70237	ERS17610142	I110_MGI_12m	I110	12
PRJEB70237	ERS17232555	I1100_MGI_6m	I1100	6
PRJEB70237	ERS17575228	I1100_MGI_12m	I1100	12
PRJEB70237	ERS17232556	I1112_MGI_6m	I1112	6
PRJEB70237	ERS17575229	I1112_MGI_12m	I1112	12
PRJEB70237	ERS17232634	I112_MGI_6m	I112	6
PRJEB70237	ERS17575310	I112_MGI_12m	I112	12
PRJEB70237	ERS17119819	I115_MGI_3m	I115	3
PRJEB70237	ERS17299327	I115_MGI_6m	I115	6
PRJEB70237	ERS17610147	I115_MGI_12m	I115	12
PRJEB70237	ERS17119820	I116_MGI_3m	I116	3
PRJEB70237	ERS17299328	I116_MGI_6m	I116	6
PRJEB70237	ERS17610148	I116_MGI_12m	I116	12
PRJEB70237	ERS17119821	I117_MGI_3m	I117	3
PRJEB70237	ERS17299329	I117_MGI_6m	I117	6
PRJEB70237	ERS17660728	I117_MGI_12m	I117	12
PRJEB70237	ERS17487161	I119_MGI_12m	I119	12
PRJEB70237	ERS17232641	I120_MGI_6m	I120	6
PRJEB70237	ERS17575316	I120_MGI_12m	I120	12
PRJEB70237	ERS17119822	I121_MGI_3m	I121	3
PRJEB70237	ERS17232643	I121_MGI_6m	I121	6
PRJEB70237	ERS17575317	I121_MGI_12m	I121	12
PRJEB70237	ERS17119823	I123_MGI_3m	I123	3
PRJEB70237	ERS17299332	I123_MGI_6m	I123	6
PRJEB70237	ERS17660731	I123_MGI_12m	I123	12
PRJEB70237	ERS17176976	I124_MGI_3m	I124	3
PRJEB70237	ERS17299333	I124_MGI_6m	I124	6
PRJEB70237	ERS17610151	I124_MGI_12m	I124	12
PRJEB70237	ERS17232648	I125_MGI_6m	I125	6
PRJEB70237	ERS17206886	I128_MGI_6m	I128	6
PRJEB70237	ERS17487164	I129_MGI_12m	I129	12
PRJEB70237	ERS17119825	I130_MGI_3m	I130	3
PRJEB70237	ERS17575322	I130_MGI_12m	I130	12
PRJEB70237	ERS17119826	I131_MGI_3m	I131	3
PRJEB70237	ERS17299336	I131_MGI_6m	I131	6
PRJEB70237	ERS17660733	I131_MGI_12m	I131	12
PRJEB70237	ERS17119827	I132_MGI_3m	I132	3
PRJEB70237	ERS17299337	I132_MGI_6m	I132	6
PRJEB70237	ERS17660734	I132_MGI_12m	I132	12
PRJEB70237	ERS17119828	I134_MGI_3m	I134	3
PRJEB70237	ERS17299338	I134_MGI_6m	I134	6
PRJEB70237	ERS17610153	I134_MGI_12m	I134	12
PRJEB70237	ERS17119829	I135_MGI_3m	I135	3
PRJEB70237	ERS17299339	I135_MGI_6m	I135	6
PRJEB70237	ERS17610154	I135_MGI_12m	I135	12
PRJEB70237	ERS17176979	I141_MGI_3m	I141	3
PRJEB70237	ERS17299340	I141_MGI_6m	I141	6
PRJEB70237	ERS17610155	I141_MGI_12m	I141	12
PRJEB70237	ERS17232552	I142_MGI_6m	I142	6
PRJEB70237	ERS17487064	I142_MGI_12m	I142	12
PRJEB70237	ERS17176883	I143_MGI_6m	I143	6
PRJEB70237	ERS17176884	I146_MGI_3m	I146	3
PRJEB70237	ERS17232554	I146_MGI_6m	I146	6
PRJEB70237	ERS17575227	I146_MGI_12m	I146	12
PRJEB70237	ERS17119731	I147_MGI_3m	I147	3
PRJEB70237	ERS17299242	I147_MGI_6m	I147	6
PRJEB70237	ERS17610053	I147_MGI_12m	I147	12
PRJEB70237	ERS17119732	I149_MGI_3m	I149	3
PRJEB70237	ERS17299243	I149_MGI_6m	I149	6
PRJEB70237	ERS17610055	I149_MGI_12m	I149	12
PRJEB70237	ERS17575230	I150_MGI_12m	I150	12
PRJEB70237	ERS17119733	I151_MGI_3m	I151	3
PRJEB70237	ERS17232557	I151_MGI_6m	I151	6
PRJEB70237	ERS17575231	I151_MGI_12m	I151	12
PRJEB70237	ERS17232558	I152_MGI_6m	I152	6
PRJEB70237	ERS17487066	I152_MGI_12m	I152	12
PRJEB70237	ERS17206818	I153_MGI_6m	I153	6
PRJEB70237	ERS17487067	I153_MGI_12m	I153	12
PRJEB70237	ERS17176885	I154_MGI_3m	I154	3
PRJEB70237	ERS17299244	I154_MGI_6m	I154	6
PRJEB70237	ERS17610056	I154_MGI_12m	I154	12
PRJEB70237	ERS17176886	I155_MGI_3m	I155	3
PRJEB70237	ERS17232559	I155_MGI_6m	I155	6
PRJEB70237	ERS17610057	I155_MGI_12m	I155	12
PRJEB70237	ERS17232560	I156_MGI_6m	I156	6
PRJEB70237	ERS17232561	I157_MGI_6m	I157	6
PRJEB70237	ERS17487068	I157_MGI_12m	I157	12
PRJEB70237	ERS17119735	I158_MGI_3m	I158	3
PRJEB70237	ERS17299245	I158_MGI_6m	I158	6
PRJEB70237	ERS17610058	I158_MGI_12m	I158	12
PRJEB70237	ERS17119736	I160_MGI_3m	I160	3
PRJEB70237	ERS17299246	I160_MGI_6m	I160	6
PRJEB70237	ERS17575232	I160_MGI_12m	I160	12
PRJEB70237	ERS17119737	I161_MGI_3m	I161	3
PRJEB70237	ERS17232562	I161_MGI_6m	I161	6
PRJEB70237	ERS17575233	I161_MGI_12m	I161	12
PRJEB70237	ERS17206819	I163_MGI_6m	I163	6
PRJEB70237	ERS17487069	I163_MGI_12m	I163	12
PRJEB70237	ERS17119738	I166_MGI_3m	I166	3
PRJEB70237	ERS17299247	I166_MGI_6m	I166	6
PRJEB70237	ERS17660711	I166_MGI_12m	I166	12
PRJEB70237	ERS17119739	I171_MGI_3m	I171	3
PRJEB70237	ERS17232563	I171_MGI_6m	I171	6
PRJEB70237	ERS17610059	I171_MGI_12m	I171	12
PRJEB70237	ERS17575234	I174_MGI_12m	I174	12
PRJEB70237	ERS17176888	I175_MGI_3m	I175	3
PRJEB70237	ERS17299249	I175_MGI_6m	I175	6
PRJEB70237	ERS17575235	I175_MGI_12m	I175	12
PRJEB70237	ERS17232564	I183_MGI_6m	I183	6
PRJEB70237	ERS17575236	I183_MGI_12m	I183	12
PRJEB70237	ERS17119740	I186_MGI_3m	I186	3
PRJEB70237	ERS17487070	I186_MGI_12m	I186	12
PRJEB70237	ERS17232565	I188_MGI_6m	I188	6
PRJEB70237	ERS17487071	I188_MGI_12m	I188	12
PRJEB70237	ERS17119741	I189_MGI_3m	I189	3
PRJEB70237	ERS17299250	I189_MGI_6m	I189	6
PRJEB70237	ERS17610061	I189_MGI_12m	I189	12
PRJEB70237	ERS17232566	I191_MGI_6m	I191	6
PRJEB70237	ERS17176889	I192_MGI_3m	I192	3
PRJEB70237	ERS17299251	I192_MGI_6m	I192	6
PRJEB70237	ERS17610062	I192_MGI_12m	I192	12
PRJEB70237	ERS17119742	I193_MGI_3m	I193	3
PRJEB70237	ERS17232567	I193_MGI_6m	I193	6
PRJEB70237	ERS17575237	I193_MGI_12m	I193	12
PRJEB70237	ERS17232568	I194_MGI_6m	I194	6
PRJEB70237	ERS17575238	I194_MGI_12m	I194	12
PRJEB70237	ERS17487072	I196_MGI_12m	I196	12
PRJEB70237	ERS17119743	I198_MGI_3m	I198	3
PRJEB70237	ERS17487073	I198_MGI_12m	I198	12
PRJEB70237	ERS17232569	I199_MGI_6m	I199	6
PRJEB70237	ERS17575239	I199_MGI_12m	I199	12
PRJEB70237	ERS17232570	I205_MGI_6m	I205	6
PRJEB70237	ERS17575240	I205_MGI_12m	I205	12
PRJEB70237	ERS17119744	I206_MGI_3m	I206	3
PRJEB70237	ERS17232571	I206_MGI_6m	I206	6
PRJEB70237	ERS17660712	I206_MGI_12m	I206	12
PRJEB70237	ERS17119745	I212_MGI_3m	I212	3
PRJEB70237	ERS17232572	I212_MGI_6m	I212	6
PRJEB70237	ERS17610063	I212_MGI_12m	I212	12
PRJEB70237	ERS17487074	I216_MGI_12m	I216	12
PRJEB70237	ERS17119746	I217_MGI_3m	I217	3
PRJEB70237	ERS17299252	I217_MGI_6m	I217	6
PRJEB70237	ERS17575241	I217_MGI_12m	I217	12
PRJEB70237	ERS17176890	I218_MGI_3m	I218	3
PRJEB70237	ERS17299253	I218_MGI_6m	I218	6
PRJEB70237	ERS17575242	I218_MGI_12m	I218	12
PRJEB70237	ERS17119747	I219_MGI_3m	I219	3
PRJEB70237	ERS17232573	I219_MGI_6m	I219	6
PRJEB70237	ERS17610064	I219_MGI_12m	I219	12
PRJEB70237	ERS17119748	I220_MGI_3m	I220	3
PRJEB70237	ERS17206820	I220_MGI_6m	I220	6
PRJEB70237	ERS17020512	I221_MGI_3m	I221	3
PRJEB70237	ERS17487075	I221_MGI_12m	I221	12
PRJEB70237	ERS17176891	I227_MGI_3m	I227	3
PRJEB70237	ERS17299254	I227_MGI_6m	I227	6
PRJEB70237	ERS17575243	I227_MGI_12m	I227	12
PRJEB70237	ERS17206821	I230_MGI_6m	I230	6
PRJEB70237	ERS17487076	I230_MGI_12m	I230	12
PRJEB70237	ERS17020513	I232_MGI_3m	I232	3
PRJEB70237	ERS17487077	I232_MGI_12m	I232	12
PRJEB70237	ERS17487078	I234_MGI_12m	I234	12
PRJEB70237	ERS17206822	I236_MGI_6m	I236	6
PRJEB70237	ERS17487079	I236_MGI_12m	I236	12
PRJEB70237	ERS17206823	I239_MGI_6m	I239	6
PRJEB70237	ERS17575245	I239_MGI_12m	I239	12
PRJEB70237	ERS17176893	I242_MGI_3m	I242	3
PRJEB70237	ERS17232575	I242_MGI_6m	I242	6
PRJEB70237	ERS17575246	I242_MGI_12m	I242	12
PRJEB70237	ERS17206824	I243_MGI_6m	I243	6
PRJEB70237	ERS17487080	I243_MGI_12m	I243	12
PRJEB70237	ERS17119750	I246_MGI_3m	I246	3
PRJEB70237	ERS17487081	I246_MGI_12m	I246	12
PRJEB70237	ERS17206825	I247_MGI_6m	I247	6
PRJEB70237	ERS17575247	I247_MGI_12m	I247	12
PRJEB70237	ERS17119751	I250_MGI_3m	I250	3
PRJEB70237	ERS17232576	I250_MGI_6m	I250	6
PRJEB70237	ERS17575248	I250_MGI_12m	I250	12
PRJEB70237	ERS17020514	I253_MGI_3m	I253	3
PRJEB70237	ERS17119753	I255_MGI_3m	I255	3
PRJEB70237	ERS17299256	I255_MGI_6m	I255	6
PRJEB70237	ERS17610065	I255_MGI_12m	I255	12
PRJEB70237	ERS17119754	I257_MGI_3m	I257	3
PRJEB70237	ERS17487083	I257_MGI_12m	I257	12
PRJEB70237	ERS17119755	I258_MGI_3m	I258	3
PRJEB70237	ERS17299257	I258_MGI_6m	I258	6
PRJEB70237	ERS17575249	I258_MGI_12m	I258	12
PRJEB70237	ERS17119756	I259_MGI_3m	I259	3
PRJEB70237	ERS17299258	I259_MGI_6m	I259	6
PRJEB70237	ERS17660714	I259_MGI_12m	I259	12
PRJEB70237	ERS17176894	I261_MGI_3m	I261	3
PRJEB70237	ERS17299259	I261_MGI_6m	I261	6
PRJEB70237	ERS17610066	I261_MGI_12m	I261	12
PRJEB70237	ERS17119758	I262_MGI_3m	I262	3
PRJEB70237	ERS17206826	I262_MGI_6m	I262	6
PRJEB70237	ERS17575250	I262_MGI_12m	I262	12
PRJEB70237	ERS17575251	I268_MGI_12m	I268	12
PRJEB70237	ERS17176895	I269_MGI_6m	I269	6
PRJEB70237	ERS17487084	I269_MGI_12m	I269	12
PRJEB70237	ERS17119759	I270_MGI_3m	I270	3
PRJEB70237	ERS17232578	I270_MGI_6m	I270	6
PRJEB70237	ERS17575252	I270_MGI_12m	I270	12
PRJEB70237	ERS17487085	I271_MGI_12m	I271	12
PRJEB70237	ERS17176896	I274_MGI_6m	I274	6
PRJEB70237	ERS17487086	I274_MGI_12m	I274	12
PRJEB70237	ERS17176897	I276_MGI_3m	I276	3
PRJEB70237	ERS17299261	I276_MGI_6m	I276	6
PRJEB70237	ERS17610068	I276_MGI_12m	I276	12
PRJEB70237	ERS17232579	I285_MGI_6m	I285	6
PRJEB70237	ERS17575253	I285_MGI_12m	I285	12
PRJEB70237	ERS17119760	I287_MGI_3m	I287	3
PRJEB70237	ERS17299262	I287_MGI_6m	I287	6
PRJEB70237	ERS17575254	I287_MGI_12m	I287	12
PRJEB70237	ERS17119761	I288_MGI_3m	I288	3
PRJEB70237	ERS17299263	I288_MGI_6m	I288	6
PRJEB70237	ERS17575255	I288_MGI_12m	I288	12
PRJEB70237	ERS17206827	I291_MGI_6m	I291	6
PRJEB70237	ERS17176898	I297_MGI_3m	I297	3
PRJEB70237	ERS17299264	I297_MGI_6m	I297	6
PRJEB70237	ERS17575256	I297_MGI_12m	I297	12
PRJEB70237	ERS17020515	I298_MGI_3m	I298	3
PRJEB70237	ERS17176899	I298_MGI_6m	I298	6
PRJEB70237	ERS17487087	I298_MGI_12m	I298	12
PRJEB70237	ERS17020516	I299_MGI_3m	I299	3
PRJEB70237	ERS17206828	I299_MGI_6m	I299	6
PRJEB70237	ERS17119762	I301_MGI_3m	I301	3
PRJEB70237	ERS17487088	I301_MGI_6m	I301	6
PRJEB70237	ERS17660715	I301_MGI_12m	I301	12
PRJEB70237	ERS17119763	I302_MGI_3m	I302	3
PRJEB70237	ERS17575257	I302_MGI_12m	I302	12
PRJEB70237	ERS17119764	I303_MGI_3m	I303	3
PRJEB70237	ERS17299265	I303_MGI_6m	I303	6
PRJEB70237	ERS17575258	I303_MGI_12m	I303	12
PRJEB70237	ERS17206830	I308_MGI_6m	I308	6
PRJEB70237	ERS17575259	I308_MGI_12m	I308	12
PRJEB70237	ERS17119765	I309_MGI_3m	I309	3
PRJEB70237	ERS17575260	I309_MGI_12m	I309	12
PRJEB70237	ERS17232580	I312_MGI_6m	I312	6
PRJEB70237	ERS17020517	I316_MGI_3m	I316	3
PRJEB70237	ERS17206831	I316_MGI_6m	I316	6
PRJEB70237	ERS17176900	I317_MGI_3m	I317	3
PRJEB70237	ERS17299266	I317_MGI_6m	I317	6
PRJEB70237	ERS17575261	I317_MGI_12m	I317	12
PRJEB70237	ERS17176901	I322_MGI_3m	I322	3
PRJEB70237	ERS17299267	I322_MGI_6m	I322	6
PRJEB70237	ERS17575262	I322_MGI_12m	I322	12
PRJEB70237	ERS17119766	I324_MGI_3m	I324	3
PRJEB70237	ERS17487090	I324_MGI_12m	I324	12
PRJEB70237	ERS17575263	I325_MGI_12m	I325	12
PRJEB70237	ERS17206832	I326_MGI_6m	I326	6
PRJEB70237	ERS17487091	I326_MGI_12m	I326	12
PRJEB70237	ERS17020519	I328_MGI_3m	I328	3
PRJEB70237	ERS17206833	I328_MGI_6m	I328	6
PRJEB70237	ERS17487092	I328_MGI_12m	I328	12
PRJEB70237	ERS17206834	I329_MGI_6m	I329	6
PRJEB70237	ERS17487093	I329_MGI_12m	I329	12
PRJEB70237	ERS17119767	I330_MGI_3m	I330	3
PRJEB70237	ERS17176902	I331_MGI_3m	I331	3
PRJEB70237	ERS17299268	I331_MGI_6m	I331	6
PRJEB70237	ERS17610069	I331_MGI_12m	I331	12
PRJEB70237	ERS17487094	I335_MGI_12m	I335	12
PRJEB70237	ERS17020520	I342_MGI_3m	I342	3
PRJEB70237	ERS17176903	I345_MGI_3m	I345	3
PRJEB70237	ERS17206835	I345_MGI_6m	I345	6
PRJEB70237	ERS17020521	I349_MGI_3m	I349	3
PRJEB70237	ERS17487095	I349_MGI_12m	I349	12
PRJEB70237	ERS17232581	I350_MGI_6m	I350	6
PRJEB70237	ERS17575264	I350_MGI_12m	I350	12
PRJEB70237	ERS17232582	I352_MGI_6m	I352	6
PRJEB70237	ERS17575266	I352_MGI_12m	I352	12
PRJEB70237	ERS17232583	I353_MGI_6m	I353	6
PRJEB70237	ERS17575267	I353_MGI_12m	I353	12
PRJEB70237	ERS17176905	I354_MGI_3m	I354	3
PRJEB70237	ERS17232584	I354_MGI_6m	I354	6
PRJEB70237	ERS17575268	I354_MGI_12m	I354	12
PRJEB70237	ERS17206836	I355_MGI_6m	I355	6
PRJEB70237	ERS17487096	I355_MGI_12m	I355	12
PRJEB70237	ERS17176906	I358_MGI_3m	I358	3
PRJEB70237	ERS17299270	I358_MGI_6m	I358	6
PRJEB70237	ERS17575269	I358_MGI_12m	I358	12
PRJEB70237	ERS17119768	I359_MGI_3m	I359	3
PRJEB70237	ERS17299271	I359_MGI_6m	I359	6
PRJEB70237	ERS17575270	I359_MGI_12m	I359	12
PRJEB70237	ERS17020522	I361_MGI_3m	I361	3
PRJEB70237	ERS17487097	I361_MGI_12m	I361	12
PRJEB70237	ERS17206837	I362_MGI_6m	I362	6
PRJEB70237	ERS17487098	I362_MGI_12m	I362	12
PRJEB70237	ERS17020523	I364_MGI_3m	I364	3
PRJEB70237	ERS17487099	I364_MGI_12m	I364	12
PRJEB70237	ERS17176907	I369_MGI_3m	I369	3
PRJEB70237	ERS17299272	I369_MGI_6m	I369	6
PRJEB70237	ERS17575272	I369_MGI_12m	I369	12
PRJEB70237	ERS17119770	I371_MGI_3m	I371	3
PRJEB70237	ERS17299273	I371_MGI_6m	I371	6
PRJEB70237	ERS17575273	I371_MGI_12m	I371	12
PRJEB70237	ERS17206838	I374_MGI_6m	I374	6
PRJEB70237	ERS17487100	I374_MGI_12m	I374	12
PRJEB70237	ERS17176908	I375_MGI_3m	I375	3
PRJEB70237	ERS17232586	I375_MGI_6m	I375	6
PRJEB70237	ERS17575274	I375_MGI_12m	I375	12
PRJEB70237	ERS17020524	I377_MGI_3m	I377	3
PRJEB70237	ERS17487101	I377_MGI_12m	I377	12
PRJEB70237	ERS17232587	I378_MGI_6m	I378	6
PRJEB70237	ERS17575275	I378_MGI_12m	I378	12
PRJEB70237	ERS17020525	I379_MGI_3m	I379	3
PRJEB70237	ERS17206839	I379_MGI_6m	I379	6
PRJEB70237	ERS17487102	I379_MGI_12m	I379	12
PRJEB70237	ERS17176909	I380_MGI_3m	I380	3
PRJEB70237	ERS17487103	I380_MGI_6m	I380	6
PRJEB70237	ERS17610070	I380_MGI_12m	I380	12
PRJEB70237	ERS17119771	I381_MGI_3m	I381	3
PRJEB70237	ERS17575276	I381_MGI_12m	I381	12
PRJEB70237	ERS17232589	I383_MGI_6m	I383	6
PRJEB70237	ERS17575277	I383_MGI_12m	I383	12
PRJEB70237	ERS17232590	I385_MGI_6m	I385	6
PRJEB70237	ERS17575278	I385_MGI_12m	I385	12
PRJEB70237	ERS17487104	I389_MGI_12m	I389	12
PRJEB70237	ERS17206840	I392_MGI_6m	I392	6
PRJEB70237	ERS17487105	I392_MGI_12m	I392	12
PRJEB70237	ERS17020526	I393_MGI_3m	I393	3
PRJEB70237	ERS17206841	I393_MGI_6m	I393	6
PRJEB70237	ERS17176910	I395_MGI_3m	I395	3
PRJEB70237	ERS17299274	I395_MGI_6m	I395	6
PRJEB70237	ERS17575279	I395_MGI_12m	I395	12
PRJEB70237	ERS17119773	I396_MGI_3m	I396	3
PRJEB70237	ERS17299275	I396_MGI_6m	I396	6
PRJEB70237	ERS17575280	I396_MGI_12m	I396	12
PRJEB70237	ERS17119774	I397_MGI_3m	I397	3
PRJEB70237	ERS17299276	I397_MGI_6m	I397	6
PRJEB70237	ERS17575281	I397_MGI_12m	I397	12
PRJEB70237	ERS17176911	I398_MGI_3m	I398	3
PRJEB70237	ERS17299277	I398_MGI_6m	I398	6
PRJEB70237	ERS17575282	I398_MGI_12m	I398	12
PRJEB70237	ERS17119775	I402_MGI_3m	I402	3
PRJEB70237	ERS17299278	I402_MGI_6m	I402	6
PRJEB70237	ERS17575283	I402_MGI_12m	I402	12
PRJEB70237	ERS17176912	I405_MGI_3m	I405	3
PRJEB70237	ERS17299279	I405_MGI_6m	I405	6
PRJEB70237	ERS17575284	I405_MGI_12m	I405	12
PRJEB70237	ERS17176913	I408_MGI_3m	I408	3
PRJEB70237	ERS17299280	I408_MGI_6m	I408	6
PRJEB70237	ERS17575285	I408_MGI_12m	I408	12
PRJEB70237	ERS17176914	I409_MGI_3m	I409	3
PRJEB70237	ERS17299281	I409_MGI_6m	I409	6
PRJEB70237	ERS17610072	I409_MGI_12m	I409	12
PRJEB70237	ERS17119776	I410_MGI_3m	I410	3
PRJEB70237	ERS17232591	I410_MGI_6m	I410	6
PRJEB70237	ERS17575286	I411_MGI_12m	I411	12
PRJEB70237	ERS17206842	I412_MGI_6m	I412	6
PRJEB70237	ERS17487106	I412_MGI_12m	I412	12
PRJEB70237	ERS17176915	I413_MGI_3m	I413	3
PRJEB70237	ERS17299282	I413_MGI_6m	I413	6
PRJEB70237	ERS17610073	I413_MGI_12m	I413	12
PRJEB70237	ERS17020527	I414_MGI_3m	I414	3
PRJEB70237	ERS17206843	I414_MGI_6m	I414	6
PRJEB70237	ERS17119777	I416_MGI_3m	I416	3
PRJEB70237	ERS17575287	I416_MGI_12m	I416	12
PRJEB70237	ERS17119778	I429_MGI_3m	I429	3
PRJEB70237	ERS17575288	I429_MGI_12m	I429	12
PRJEB70237	ERS17176892	I43_MGI_3m	I43	3
PRJEB70237	ERS17299255	I43_MGI_6m	I43	6
PRJEB70237	ERS17660713	I43_MGI_12m	I43	12
PRJEB70237	ERS17232592	I431_MGI_6m	I431	6
PRJEB70237	ERS17575289	I431_MGI_12m	I431	12
PRJEB70237	ERS17206844	I432_MGI_6m	I432	6
PRJEB70237	ERS17487107	I432_MGI_12m	I432	12
PRJEB70237	ERS17176916	I436_MGI_3m	I436	3
PRJEB70237	ERS17299283	I436_MGI_6m	I436	6
PRJEB70237	ERS17610074	I436_MGI_12m	I436	12
PRJEB70237	ERS17232594	I439_MGI_6m	I439	6
PRJEB70237	ERS17575291	I439_MGI_12m	I439	12
PRJEB70237	ERS17232595	I443_MGI_6m	I443	6
PRJEB70237	ERS17020528	I444_MGI_3m	I444	3
PRJEB70237	ERS17487108	I444_MGI_12m	I444	12
PRJEB70237	ERS17119779	I446_MGI_3m	I446	3
PRJEB70237	ERS17232596	I446_MGI_6m	I446	6
PRJEB70237	ERS17575292	I446_MGI_12m	I446	12
PRJEB70237	ERS17020529	I447_MGI_3m	I447	3
PRJEB70237	ERS17487109	I447_MGI_12m	I447	12
PRJEB70237	ERS17176917	I448_MGI_3m	I448	3
PRJEB70237	ERS17299284	I448_MGI_6m	I448	6
PRJEB70237	ERS17610075	I448_MGI_12m	I448	12
PRJEB70237	ERS17119780	I453_MGI_3m	I453	3
PRJEB70237	ERS17487111	I453_MGI_6m	I453	6
PRJEB70237	ERS17610076	I453_MGI_12m	I453	12
PRJEB70237	ERS17176918	I456_MGI_3m	I456	3
PRJEB70237	ERS17299285	I456_MGI_6m	I456	6
PRJEB70237	ERS17610077	I456_MGI_12m	I456	12
PRJEB70237	ERS17119781	I457_MGI_3m	I457	3
PRJEB70237	ERS17299286	I457_MGI_6m	I457	6
PRJEB70237	ERS17610078	I457_MGI_12m	I457	12
PRJEB70237	ERS17232597	I461_MGI_6m	I461	6
PRJEB70237	ERS17575293	I461_MGI_12m	I461	12
PRJEB70237	ERS17119783	I463_MGI_3m	I463	3
PRJEB70237	ERS17487112	I463_MGI_6m	I463	6
PRJEB70237	ERS17610080	I463_MGI_12m	I463	12
PRJEB70237	ERS17020530	I464_MGI_3m	I464	3
PRJEB70237	ERS17487113	I464_MGI_12m	I464	12
PRJEB70237	ERS17487114	I465_MGI_12m	I465	12
PRJEB70237	ERS17020531	I468_MGI_3m	I468	3
PRJEB70237	ERS17206847	I468_MGI_6m	I468	6
PRJEB70237	ERS17176920	I475_MGI_3m	I475	3
PRJEB70237	ERS17299288	I475_MGI_6m	I475	6
PRJEB70237	ERS17610082	I475_MGI_12m	I475	12
PRJEB70237	ERS17206848	I476_MGI_6m	I476	6
PRJEB70237	ERS17232598	I477_MGI_6m	I477	6
PRJEB70237	ERS17575294	I477_MGI_12m	I477	12
PRJEB70237	ERS17119784	I491_MGI_3m	I491	3
PRJEB70237	ERS17487115	I491_MGI_6m	I491	6
PRJEB70237	ERS17610083	I491_MGI_12m	I491	12
PRJEB70237	ERS17176921	I494_MGI_3m	I494	3
PRJEB70237	ERS17299289	I494_MGI_6m	I494	6
PRJEB70237	ERS17610084	I494_MGI_12m	I494	12
PRJEB70237	ERS17206849	I496_MGI_6m	I496	6
PRJEB70237	ERS17487116	I496_MGI_12m	I496	12
PRJEB70237	ERS17119785	I498_MGI_3m	I498	3
PRJEB70237	ERS17575295	I498_MGI_12m	I498	12
PRJEB70237	ERS17119786	I499_MGI_3m	I499	3
PRJEB70237	ERS17206850	I500_MGI_6m	I500	6
PRJEB70237	ERS17487117	I500_MGI_12m	I500	12
PRJEB70237	ERS17119787	I501_MGI_3m	I501	3
PRJEB70237	ERS17299290	I501_MGI_6m	I501	6
PRJEB70237	ERS17610085	I501_MGI_12m	I501	12
PRJEB70237	ERS17176922	I502_MGI_3m	I502	3
PRJEB70237	ERS17299291	I502_MGI_6m	I502	6
PRJEB70237	ERS17660717	I502_MGI_12m	I502	12
PRJEB70237	ERS17206852	I504_MGI_6m	I504	6
PRJEB70237	ERS17487119	I504_MGI_12m	I504	12
PRJEB70237	ERS17020532	I505_MGI_3m	I505	3
PRJEB70237	ERS17206853	I505_MGI_6m	I505	6
PRJEB70237	ERS17176923	I506_MGI_3m	I506	3
PRJEB70237	ERS17232599	I506_MGI_6m	I506	6
PRJEB70237	ERS17610086	I506_MGI_12m	I506	12
PRJEB70237	ERS17176924	I507_MGI_3m	I507	3
PRJEB70237	ERS17487120	I507_MGI_6m	I507	6
PRJEB70237	ERS17610087	I507_MGI_12m	I507	12
PRJEB70237	ERS17176925	I508_MGI_3m	I508	3
PRJEB70237	ERS17487121	I508_MGI_6m	I508	6
PRJEB70237	ERS17610088	I508_MGI_12m	I508	12
PRJEB70237	ERS17020533	I509_MGI_3m	I509	3
PRJEB70237	ERS17206854	I509_MGI_6m	I509	6
PRJEB70237	ERS17206855	I510_MGI_6m	I510	6
PRJEB70237	ERS17487122	I510_MGI_12m	I510	12
PRJEB70237	ERS17176926	I511_MGI_3m	I511	3
PRJEB70237	ERS17232600	I511_MGI_6m	I511	6
PRJEB70237	ERS17660718	I511_MGI_12m	I511	12
PRJEB70237	ERS17176927	I512_MGI_3m	I512	3
PRJEB70237	ERS17299292	I512_MGI_6m	I512	6
PRJEB70237	ERS17610089	I512_MGI_12m	I512	12
PRJEB70237	ERS17176928	I513_MGI_3m	I513	3
PRJEB70237	ERS17487123	I513_MGI_6m	I513	6
PRJEB70237	ERS17610090	I513_MGI_12m	I513	12
PRJEB70237	ERS17119788	I515_MGI_3m	I515	3
PRJEB70237	ERS17232602	I515_MGI_6m	I515	6
PRJEB70237	ERS17610091	I515_MGI_12m	I515	12
PRJEB70237	ERS17119789	I516_MGI_3m	I516	3
PRJEB70237	ERS17575297	I516_MGI_12m	I516	12
PRJEB70237	ERS17020534	I517_MGI_3m	I517	3
PRJEB70237	ERS17487124	I517_MGI_12m	I517	12
PRJEB70237	ERS17119790	I518_MGI_3m	I518	3
PRJEB70237	ERS17299293	I518_MGI_6m	I518	6
PRJEB70237	ERS17610092	I518_MGI_12m	I518	12
PRJEB70237	ERS17119734	I52_MGI_3m	I52	3
PRJEB70237	ERS17487065	I52_MGI_12m	I52	12
PRJEB70237	ERS17176929	I520_MGI_3m	I520	3
PRJEB70237	ERS17299294	I520_MGI_6m	I520	6
PRJEB70237	ERS17610093	I520_MGI_12m	I520	12
PRJEB70237	ERS17206856	I521_MGI_6m	I521	6
PRJEB70237	ERS17487125	I521_MGI_12m	I521	12
PRJEB70237	ERS17119791	I523_MGI_3m	I523	3
PRJEB70237	ERS17299295	I523_MGI_6m	I523	6
PRJEB70237	ERS17610094	I523_MGI_12m	I523	12
PRJEB70237	ERS17232603	I528_MGI_6m	I528	6
PRJEB70237	ERS17575298	I528_MGI_12m	I528	12
PRJEB70237	ERS17020511	I53_MGI_3m	I53	3
PRJEB70237	ERS17020535	I530_MGI_3m	I530	3
PRJEB70237	ERS17487127	I530_MGI_12m	I530	12
PRJEB70237	ERS17487129	I531_MGI_12m	I531	12
PRJEB70237	ERS17176930	I532_MGI_3m	I532	3
PRJEB70237	ERS17487130	I532_MGI_6m	I532	6
PRJEB70237	ERS17660719	I532_MGI_12m	I532	12
PRJEB70237	ERS17206857	I533_MGI_6m	I533	6
PRJEB70237	ERS17487131	I533_MGI_12m	I533	12
PRJEB70237	ERS17206858	I535_MGI_6m	I535	6
PRJEB70237	ERS17020536	I537_MGI_3m	I537	3
PRJEB70237	ERS17206859	I537_MGI_6m	I537	6
PRJEB70237	ERS17487132	I539_MGI_12m	I539	12
PRJEB70237	ERS17176887	I54_MGI_3m	I54	3
PRJEB70237	ERS17299248	I54_MGI_6m	I54	6
PRJEB70237	ERS17610060	I54_MGI_12m	I54	12
PRJEB70237	ERS17119792	I542_MGI_3m	I542	3
PRJEB70237	ERS17299296	I542_MGI_6m	I542	6
PRJEB70237	ERS17610095	I542_MGI_12m	I542	12
PRJEB70237	ERS17176931	I543_MGI_3m	I543	3
PRJEB70237	ERS17299297	I543_MGI_6m	I543	6
PRJEB70237	ERS17610096	I543_MGI_12m	I543	12
PRJEB70237	ERS17176932	I545_MGI_3m	I545	3
PRJEB70237	ERS17299298	I545_MGI_6m	I545	6
PRJEB70237	ERS17610097	I545_MGI_12m	I545	12
PRJEB70237	ERS17176933	I548_MGI_3m	I548	3
PRJEB70237	ERS17299299	I548_MGI_6m	I548	6
PRJEB70237	ERS17660720	I548_MGI_12m	I548	12
PRJEB70237	ERS17119793	I549_MGI_3m	I549	3
PRJEB70237	ERS17299300	I549_MGI_6m	I549	6
PRJEB70237	ERS17610098	I549_MGI_12m	I549	12
PRJEB70237	ERS17119794	I551_MGI_3m	I551	3
PRJEB70237	ERS17232604	I551_MGI_6m	I551	6
PRJEB70237	ERS17575299	I551_MGI_12m	I551	12
PRJEB70237	ERS17119795	I552_MGI_3m	I552	3
PRJEB70237	ERS17176934	I555_MGI_3m	I555	3
PRJEB70237	ERS17299301	I555_MGI_6m	I555	6
PRJEB70237	ERS17610099	I555_MGI_12m	I555	12
PRJEB70237	ERS17176935	I556_MGI_3m	I556	3
PRJEB70237	ERS17299302	I556_MGI_6m	I556	6
PRJEB70237	ERS17610100	I556_MGI_12m	I556	12
PRJEB70237	ERS17487133	I558_MGI_12m	I558	12
PRJEB70237	ERS17206860	I560_MGI_6m	I560	6
PRJEB70237	ERS17487134	I560_MGI_12m	I560	12
PRJEB70237	ERS17119796	I561_MGI_3m	I561	3
PRJEB70237	ERS17232605	I561_MGI_6m	I561	6
PRJEB70237	ERS17610101	I561_MGI_12m	I561	12
PRJEB70237	ERS17119797	I565_MGI_3m	I565	3
PRJEB70237	ERS17232606	I565_MGI_6m	I565	6
PRJEB70237	ERS17610103	I565_MGI_12m	I565	12
PRJEB70237	ERS17020537	I566_MGI_3m	I566	3
PRJEB70237	ERS17487135	I566_MGI_12m	I566	12
PRJEB70237	ERS17206861	I567_MGI_6m	I567	6
PRJEB70237	ERS17487136	I567_MGI_12m	I567	12
PRJEB70237	ERS17176937	I568_MGI_3m	I568	3
PRJEB70237	ERS17299304	I568_MGI_6m	I568	6
PRJEB70237	ERS17610105	I568_MGI_12m	I568	12
PRJEB70237	ERS17232607	I570_MGI_6m	I570	6
PRJEB70237	ERS17575300	I570_MGI_12m	I570	12
PRJEB70237	ERS17206863	I572_MGI_6m	I572	6
PRJEB70237	ERS17487138	I572_MGI_12m	I572	12
PRJEB70237	ERS17176938	I573_MGI_3m	I573	3
PRJEB70237	ERS17232608	I573_MGI_6m	I573	6
PRJEB70237	ERS17610106	I573_MGI_12m	I573	12
PRJEB70237	ERS17176939	I576_MGI_3m	I576	3
PRJEB70237	ERS17176940	I576_MGI_6m	I576	6
PRJEB70237	ERS17610107	I576_MGI_12m	I576	12
PRJEB70237	ERS17119749	I60_MGI_3m	I60	3
PRJEB70237	ERS17232574	I60_MGI_6m	I60	6
PRJEB70237	ERS17575244	I60_MGI_12m	I60	12
PRJEB70237	ERS17020538	I601_MGI_3m	I601	3
PRJEB70237	ERS17206864	I601_MGI_6m	I601	6
PRJEB70237	ERS17487139	I601_MGI_12m	I601	12
PRJEB70237	ERS17206865	I602_MGI_6m	I602	6
PRJEB70237	ERS17487140	I602_MGI_12m	I602	12
PRJEB70237	ERS17176941	I606_MGI_3m	I606	3
PRJEB70237	ERS17232610	I606_MGI_6m	I606	6
PRJEB70237	ERS17610109	I606_MGI_12m	I606	12
PRJEB70237	ERS17206866	I610_MGI_6m	I610	6
PRJEB70237	ERS17487141	I610_MGI_12m	I610	12
PRJEB70237	ERS17575301	I612_MGI_12m	I612	12
PRJEB70237	ERS17119799	I616_MGI_3m	I616	3
PRJEB70237	ERS17299305	I616_MGI_6m	I616	6
PRJEB70237	ERS17610110	I616_MGI_12m	I616	12
PRJEB70237	ERS17119800	I618_MGI_3m	I618	3
PRJEB70237	ERS17299306	I618_MGI_6m	I618	6
PRJEB70237	ERS17610111	I618_MGI_12m	I618	12
PRJEB70237	ERS17119752	I62_MGI_3m	I62	3
PRJEB70237	ERS17232577	I62_MGI_6m	I62	6
PRJEB70237	ERS17119801	I620_MGI_3m	I620	3
PRJEB70237	ERS17487142	I620_MGI_6m	I620	6
PRJEB70237	ERS17610112	I620_MGI_12m	I620	12
PRJEB70237	ERS17176942	I622_MGI_3m	I622	3
PRJEB70237	ERS17299307	I622_MGI_6m	I622	6
PRJEB70237	ERS17660721	I622_MGI_12m	I622	12
PRJEB70237	ERS17176943	I628_MGI_3m	I628	3
PRJEB70237	ERS17232612	I628_MGI_6m	I628	6
PRJEB70237	ERS17610114	I628_MGI_12m	I628	12
PRJEB70237	ERS17119803	I629_MGI_3m	I629	3
PRJEB70237	ERS17232613	I629_MGI_6m	I629	6
PRJEB70237	ERS17610115	I629_MGI_12m	I629	12
PRJEB70237	ERS17119757	I63_MGI_3m	I63	3
PRJEB70237	ERS17299260	I63_MGI_6m	I63	6
PRJEB70237	ERS17610067	I63_MGI_12m	I63	12
PRJEB70237	ERS17176944	I633_MGI_3m	I633	3
PRJEB70237	ERS17232614	I633_MGI_6m	I633	6
PRJEB70237	ERS17610116	I633_MGI_12m	I633	12
PRJEB70237	ERS17119804	I634_MGI_3m	I634	3
PRJEB70237	ERS17299308	I634_MGI_6m	I634	6
PRJEB70237	ERS17610117	I634_MGI_12m	I634	12
PRJEB70237	ERS17176945	I635_MGI_3m	I635	3
PRJEB70237	ERS17232615	I635_MGI_6m	I635	6
PRJEB70237	ERS17610118	I635_MGI_12m	I635	12
PRJEB70237	ERS17119805	I637_MGI_3m	I637	3
PRJEB70237	ERS17487143	I637_MGI_6m	I637	6
PRJEB70237	ERS17610119	I637_MGI_12m	I637	12
PRJEB70237	ERS17176946	I643_MGI_3m	I643	3
PRJEB70237	ERS17232616	I643_MGI_6m	I643	6
PRJEB70237	ERS17610120	I643_MGI_12m	I643	12
PRJEB70237	ERS17206868	I645_MGI_6m	I645	6
PRJEB70237	ERS17487144	I645_MGI_12m	I645	12
PRJEB70237	ERS17176947	I646_MGI_3m	I646	3
PRJEB70237	ERS17299309	I646_MGI_6m	I646	6
PRJEB70237	ERS17660722	I646_MGI_12m	I646	12
PRJEB70237	ERS17232617	I649_MGI_6m	I649	6
PRJEB70237	ERS17575302	I649_MGI_12m	I649	12
PRJEB70237	ERS17206869	I653_MGI_6m	I653	6
PRJEB70237	ERS17487145	I653_MGI_12m	I653	12
PRJEB70237	ERS17176948	I654_MGI_3m	I654	3
PRJEB70237	ERS17232618	I654_MGI_6m	I654	6
PRJEB70237	ERS17610122	I654_MGI_12m	I654	12
PRJEB70237	ERS17119807	I655_MGI_3m	I655	3
PRJEB70237	ERS17232619	I655_MGI_6m	I655	6
PRJEB70237	ERS17610123	I655_MGI_12m	I655	12
PRJEB70237	ERS17119808	I656_MGI_3m	I656	3
PRJEB70237	ERS17232620	I656_MGI_6m	I656	6
PRJEB70237	ERS17232621	I658_MGI_6m	I658	6
PRJEB70237	ERS17575303	I658_MGI_12m	I658	12
PRJEB70237	ERS17206870	I660_MGI_6m	I660	6
PRJEB70237	ERS17487146	I660_MGI_12m	I660	12
PRJEB70237	ERS17232622	I661_MGI_6m	I661	6
PRJEB70237	ERS17575304	I661_MGI_12m	I661	12
PRJEB70237	ERS17176949	I663_MGI_3m	I663	3
PRJEB70237	ERS17299311	I663_MGI_6m	I663	6
PRJEB70237	ERS17660723	I663_MGI_12m	I663	12
PRJEB70237	ERS17176950	I664_MGI_3m	I664	3
PRJEB70237	ERS17299312	I664_MGI_6m	I664	6
PRJEB70237	ERS17610124	I664_MGI_12m	I664	12
PRJEB70237	ERS17176951	I668_MGI_3m	I668	3
PRJEB70237	ERS17299313	I668_MGI_6m	I668	6
PRJEB70237	ERS17610125	I668_MGI_12m	I668	12
PRJEB70237	ERS17176952	I669_MGI_3m	I669	3
PRJEB70237	ERS17232623	I669_MGI_6m	I669	6
PRJEB70237	ERS17610126	I669_MGI_12m	I669	12
PRJEB70237	ERS17206829	I67_MGI_6m	I67	6
PRJEB70237	ERS17487089	I67_MGI_12m	I67	12
PRJEB70237	ERS17176953	I670_MGI_3m	I670	3
PRJEB70237	ERS17232624	I670_MGI_6m	I670	6
PRJEB70237	ERS17610127	I670_MGI_12m	I670	12
PRJEB70237	ERS17119809	I671_MGI_3m	I671	3
PRJEB70237	ERS17299314	I671_MGI_6m	I671	6
PRJEB70237	ERS17610128	I671_MGI_12m	I671	12
PRJEB70237	ERS17020541	I673_MGI_3m	I673	3
PRJEB70237	ERS17487147	I673_MGI_12m	I673	12
PRJEB70237	ERS17176954	I674_MGI_3m	I674	3
PRJEB70237	ERS17232625	I674_MGI_6m	I674	6
PRJEB70237	ERS17610129	I674_MGI_12m	I674	12
PRJEB70237	ERS17575305	I677_MGI_12m	I677	12
PRJEB70237	ERS17206871	I682_MGI_6m	I682	6
PRJEB70237	ERS17487148	I682_MGI_12m	I682	12
PRJEB70237	ERS17119810	I683_MGI_3m	I683	3
PRJEB70237	ERS17575306	I683_MGI_12m	I683	12
PRJEB70237	ERS17206872	I687_MGI_6m	I687	6
PRJEB70237	ERS17487149	I687_MGI_12m	I687	12
PRJEB70237	ERS17119811	I690_MGI_3m	I690	3
PRJEB70237	ERS17232626	I690_MGI_6m	I690	6
PRJEB70237	ERS17610130	I690_MGI_12m	I690	12
PRJEB70237	ERS17176955	I691_MGI_3m	I691	3
PRJEB70237	ERS17487150	I691_MGI_6m	I691	6
PRJEB70237	ERS17610131	I691_MGI_12m	I691	12
PRJEB70237	ERS17206873	I693_MGI_6m	I693	6
PRJEB70237	ERS17487151	I693_MGI_12m	I693	12
PRJEB70237	ERS17176956	I694_MGI_3m	I694	3
PRJEB70237	ERS17299316	I694_MGI_6m	I694	6
PRJEB70237	ERS17610133	I694_MGI_12m	I694	12
PRJEB70237	ERS17176957	I697_MGI_3m	I697	3
PRJEB70237	ERS17299317	I697_MGI_6m	I697	6
PRJEB70237	ERS17610134	I697_MGI_12m	I697	12
PRJEB70237	ERS17176958	I699_MGI_3m	I699	3
PRJEB70237	ERS17232627	I699_MGI_6m	I699	6
PRJEB70237	ERS17610135	I699_MGI_12m	I699	12
PRJEB70237	ERS17119813	I700_MGI_3m	I700	3
PRJEB70237	ERS17232628	I700_MGI_6m	I700	6
PRJEB70237	ERS17206874	I703_MGI_6m	I703	6
PRJEB70237	ERS17176959	I707_MGI_3m	I707	3
PRJEB70237	ERS17299318	I707_MGI_6m	I707	6
PRJEB70237	ERS17610136	I707_MGI_12m	I707	12
PRJEB70237	ERS17176960	I708_MGI_3m	I708	3
PRJEB70237	ERS17299319	I708_MGI_6m	I708	6
PRJEB70237	ERS17610137	I708_MGI_12m	I708	12
PRJEB70237	ERS17176961	I716_MGI_3m	I716	3
PRJEB70237	ERS17232629	I716_MGI_6m	I716	6
PRJEB70237	ERS17610138	I716_MGI_12m	I716	12
PRJEB70237	ERS17176904	I72_MGI_3m	I72	3
PRJEB70237	ERS17299269	I72_MGI_6m	I72	6
PRJEB70237	ERS17575265	I72_MGI_12m	I72	12
PRJEB70237	ERS17176962	I720_MGI_3m	I720	3
PRJEB70237	ERS17232630	I720_MGI_6m	I720	6
PRJEB70237	ERS17610139	I720_MGI_12m	I720	12
PRJEB70237	ERS17119814	I721_MGI_3m	I721	3
PRJEB70237	ERS17232631	I721_MGI_6m	I721	6
PRJEB70237	ERS17610140	I721_MGI_12m	I721	12
PRJEB70237	ERS17176964	I724_MGI_3m	I724	3
PRJEB70237	ERS17299321	I724_MGI_6m	I724	6
PRJEB70237	ERS17660724	I724_MGI_12m	I724	12
PRJEB70237	ERS17206876	I725_MGI_6m	I725	6
PRJEB70237	ERS17487153	I725_MGI_12m	I725	12
PRJEB70237	ERS17206877	I726_MGI_6m	I726	6
PRJEB70237	ERS17487154	I726_MGI_12m	I726	12
PRJEB70237	ERS17206878	I729_MGI_6m	I729	6
PRJEB70237	ERS17487155	I729_MGI_12m	I729	12
PRJEB70237	ERS17119769	I73_MGI_3m	I73	3
PRJEB70237	ERS17232585	I73_MGI_6m	I73	6
PRJEB70237	ERS17575271	I73_MGI_12m	I73	12
PRJEB70237	ERS17119816	I732_MGI_3m	I732	3
PRJEB70237	ERS17575307	I732_MGI_12m	I732	12
PRJEB70237	ERS17206879	I734_MGI_6m	I734	6
PRJEB70237	ERS17487156	I734_MGI_12m	I734	12
PRJEB70237	ERS17176965	I736_MGI_3m	I736	3
PRJEB70237	ERS17299323	I736_MGI_6m	I736	6
PRJEB70237	ERS17610143	I736_MGI_12m	I736	12
PRJEB70237	ERS17176966	I738_MGI_3m	I738	3
PRJEB70237	ERS17299324	I738_MGI_6m	I738	6
PRJEB70237	ERS17660725	I738_MGI_12m	I738	12
PRJEB70237	ERS17176967	I739_MGI_3m	I739	3
PRJEB70237	ERS17299325	I739_MGI_6m	I739	6
PRJEB70237	ERS17610144	I739_MGI_12m	I739	12
PRJEB70237	ERS17119817	I741_MGI_3m	I741	3
PRJEB70237	ERS17575308	I741_MGI_12m	I741	12
PRJEB70237	ERS17232632	I742_MGI_6m	I742	6
PRJEB70237	ERS17575309	I742_MGI_12m	I742	12
PRJEB70237	ERS17176968	I747_MGI_3m	I747	3
PRJEB70237	ERS17299326	I747_MGI_6m	I747	6
PRJEB70237	ERS17610145	I747_MGI_12m	I747	12
PRJEB70237	ERS17176969	I749_MGI_3m	I749	3
PRJEB70237	ERS17232633	I749_MGI_6m	I749	6
PRJEB70237	ERS17660726	I749_MGI_12m	I749	12
PRJEB70237	ERS17119772	I75_MGI_3m	I75	3
PRJEB70237	ERS17232588	I75_MGI_6m	I75	6
PRJEB70237	ERS17610071	I75_MGI_12m	I75	12
PRJEB70237	ERS17119818	I753_MGI_3m	I753	3
PRJEB70237	ERS17232635	I753_MGI_6m	I753	6
PRJEB70237	ERS17575311	I753_MGI_12m	I753	12
PRJEB70237	ERS17232636	I760_MGI_6m	I760	6
PRJEB70237	ERS17575312	I760_MGI_12m	I760	12
PRJEB70237	ERS17232637	I761_MGI_6m	I761	6
PRJEB70237	ERS17575313	I761_MGI_12m	I761	12
PRJEB70237	ERS17176970	I762_MGI_3m	I762	3
PRJEB70237	ERS17487157	I762_MGI_6m	I762	6
PRJEB70237	ERS17660727	I762_MGI_12m	I762	12
PRJEB70237	ERS17176971	I770_MGI_3m	I770	3
PRJEB70237	ERS17232638	I770_MGI_6m	I770	6
PRJEB70237	ERS17610146	I770_MGI_12m	I770	12
PRJEB70237	ERS17206880	I772_MGI_6m	I772	6
PRJEB70237	ERS17487158	I772_MGI_12m	I772	12
PRJEB70237	ERS17206881	I774_MGI_6m	I774	6
PRJEB70237	ERS17487159	I774_MGI_12m	I774	12
PRJEB70237	ERS17020542	I786_MGI_3m	I786	3
PRJEB70237	ERS17487160	I786_MGI_12m	I786	12
PRJEB70237	ERS17232639	I791_MGI_6m	I791	6
PRJEB70237	ERS17575314	I791_MGI_12m	I791	12
PRJEB70237	ERS17232593	I80_MGI_6m	I80	6
PRJEB70237	ERS17575290	I80_MGI_12m	I80	12
PRJEB70237	ERS17232640	I813_MGI_6m	I813	6
PRJEB70237	ERS17575315	I813_MGI_12m	I813	12
PRJEB70237	ERS17176972	I819_MGI_3m	I819	3
PRJEB70237	ERS17299330	I819_MGI_6m	I819	6
PRJEB70237	ERS17660729	I819_MGI_12m	I819	12
PRJEB70237	ERS17206845	I82_MGI_6m	I82	6
PRJEB70237	ERS17487110	I82_MGI_12m	I82	12
PRJEB70237	ERS17176973	I821_MGI_3m	I821	3
PRJEB70237	ERS17299331	I821_MGI_6m	I821	6
PRJEB70237	ERS17610149	I821_MGI_12m	I821	12
PRJEB70237	ERS17206882	I822_MGI_6m	I822	6
PRJEB70237	ERS17119782	I83_MGI_3m	I83	3
PRJEB70237	ERS17206846	I83_MGI_6m	I83	6
PRJEB70237	ERS17660716	I83_MGI_12m	I83	12
PRJEB70237	ERS17176974	I838_MGI_3m	I838	3
PRJEB70237	ERS17232642	I838_MGI_6m	I838	6
PRJEB70237	ERS17660730	I838_MGI_12m	I838	12
PRJEB70237	ERS17176919	I84_MGI_3m	I84	3
PRJEB70237	ERS17299287	I84_MGI_6m	I84	6
PRJEB70237	ERS17610081	I84_MGI_12m	I84	12
PRJEB70237	ERS17232644	I842_MGI_6m	I842	6
PRJEB70237	ERS17575318	I842_MGI_12m	I842	12
PRJEB70237	ERS17176975	I852_MGI_3m	I852	3
PRJEB70237	ERS17232645	I852_MGI_6m	I852	6
PRJEB70237	ERS17610150	I852_MGI_12m	I852	12
PRJEB70237	ERS17232646	I863_MGI_6m	I863	6
PRJEB70237	ERS17575319	I863_MGI_12m	I863	12
PRJEB70237	ERS17206851	I87_MGI_6m	I87	6
PRJEB70237	ERS17487118	I87_MGI_12m	I87	12
PRJEB70237	ERS17119824	I870_MGI_3m	I870	3
PRJEB70237	ERS17232647	I870_MGI_6m	I870	6
PRJEB70237	ERS17575320	I870_MGI_12m	I870	12
PRJEB70237	ERS17232601	I88_MGI_6m	I88	6
PRJEB70237	ERS17575296	I88_MGI_12m	I88	12
PRJEB70237	ERS17176977	I881_MGI_3m	I881	3
PRJEB70237	ERS17299334	I881_MGI_6m	I881	6
PRJEB70237	ERS17610152	I881_MGI_12m	I881	12
PRJEB70237	ERS17206883	I885_MGI_6m	I885	6
PRJEB70237	ERS17487162	I885_MGI_12m	I885	12
PRJEB70237	ERS17176978	I887_MGI_3m	I887	3
PRJEB70237	ERS17299335	I887_MGI_6m	I887	6
PRJEB70237	ERS17660732	I887_MGI_12m	I887	12
PRJEB70237	ERS17487126	I89_MGI_12m	I89	12
PRJEB70237	ERS17206884	I895_MGI_6m	I895	6
PRJEB70237	ERS17487163	I895_MGI_12m	I895	12
PRJEB70237	ERS17232649	I896_MGI_6m	I896	6
PRJEB70237	ERS17575321	I896_MGI_12m	I896	12
PRJEB70237	ERS17206885	I898_MGI_6m	I898	6
PRJEB70237	ERS17487165	I923_MGI_12m	I923	12
PRJEB70237	ERS17176936	I93_MGI_3m	I93	3
PRJEB70237	ERS17299303	I93_MGI_6m	I93	6
PRJEB70237	ERS17610102	I93_MGI_12m	I93	12
PRJEB70237	ERS17206862	I94_MGI_6m	I94	6
PRJEB70237	ERS17487137	I94_MGI_12m	I94	12
PRJEB70237	ERS17119798	I95_MGI_3m	I95	3
PRJEB70237	ERS17232609	I95_MGI_6m	I95	6
PRJEB70237	ERS17610108	I95_MGI_12m	I95	12
PRJEB70237	ERS17020539	I98_MGI_3m	I98	3
PRJEB70237	ERS17206867	I98_MGI_6m	I98	6
PRJEB70237	ERS17119802	I99_MGI_3m	I99	3
PRJEB70237	ERS17232611	I99_MGI_6m	I99	6
PRJEB70237	ERS17610113	I99_MGI_12m	I99	12
PRJEB70237	ERS17232650	I992_MGI_6m	I992	6
PRJEB70237	ERS17575323	I992_MGI_12m	I992	12
